# Supplementary material for: The Characterization of a Novel PrMADS11 Transcription Factor from Pinus radiata Induced Early in Bent Pine Stem
Source: Int J Mol Sci. 2024 Jun 30;25(13):7245. doi: 10.3390/ijms25137245 (PMC11241540; doi:10.3390/ijms25137245)
Supplement: Supplementary file 1 [file ijms-25-07245-s001.zip]

Archive with 5 entries (5 files):
- suppl table S4.xlsx
- suppl table S5.xlsx
- supplementary figures.pdf
- Supplementary Tables.pdf
- Suppl_Table S3.xlsx
