# Supplementary material for: The Characterization of a Novel PrMADS11 Transcription Factor from Pinus radiata Induced Early in Bent Pine Stem
Source: Int J Mol Sci. 2024 Jun 30;25(13):7245. doi: 10.3390/ijms25137245 (PMC11241540; doi:10.3390/ijms25137245)
Supplement: Supplementary file 1 [file ijms-25-07245-s001.zip › suppl table S5.xlsx]

## Sheet: Biological process
Gen ID	Mapped Ids	Gene Name Gene Symbol Persistent id Orthologs	PANTHER Family/Subfamily	PANTHER Protein Class	Species
ARATH|TAIR=locus=2077147|UniProtKB=Q9LZU4	CRK4	Cysteine-rich receptor-like protein kinase 4;CRK4;PTN000702492;orthologs	CYSTEINE-RICH RECEPTOR-LIKE PROTEIN KINASE 19-RELATED (PTHR27002:SF997)	transmembrane signal receptor(PC00197)	Arabidopsis thaliana
ARATH|TAIR=locus=2144015|UniProtKB=Q9LSS0	LRK17	L-type lectin-domain containing receptor kinase I.7;LECRK17;PTN000701887;orthologs	L-TYPE LECTIN-DOMAIN CONTAINING RECEPTOR KINASE I.7 (PTHR27007:SF170)		Arabidopsis thaliana
ARATH|EnsemblGenome=AT4G23220|UniProtKB=Q8H199	CRK14	Cysteine-rich receptor-like protein kinase 14;CRK14;PTN002819901;orthologs	CYSTEINE-RICH RECEPTOR-LIKE PROTEIN KINASE 14-RELATED (PTHR27002:SF1053)	transmembrane signal receptor(PC00197)	Arabidopsis thaliana
ARATH|TAIR=locus=2018314|UniProtKB=Q6NM73	PDLP2	Plasmodesmata-located protein 2;PDLP2;PTN001279941;orthologs	PLASMODESMATA-LOCATED PROTEIN 2 (PTHR32080:SF66)		Arabidopsis thaliana

## Sheet: Biological regulation
Gen ID	Mapped Ids	Gene Name Gene Symbol Persistent id Orthologs	PANTHER Family/Subfamily	PANTHER Protein Class	Species
ARATH|TAIR=locus=2125008|UniProtKB=Q9M157	ETC3	MYB-like transcription factor ETC3;ETC3;PTN004178942;orthologs	MYB-LIKE TRANSCRIPTION FACTOR ETC3 (PTHR47998:SF48)	homeodomain transcription factor(PC00119)	Arabidopsis thaliana
ARATH|TAIR=locus=2030903|UniProtKB=Q6R0C4	MYB52	Transcription factor MYB52;MYB52;PTN000067930;orthologs	TRANSCRIPTION FACTOR MYB52 (PTHR45614:SF256)	homeodomain transcription factor(PC00119)	Arabidopsis thaliana
ARATH|TAIR=locus=2043624|UniProtKB=O64629	AUR3	Serine_threonine-protein kinase Aurora-3;AUR3;PTN000682058;orthologs	SERINE_THREONINE-PROTEIN KINASE AURORA-3 (PTHR24350:SF25)	non-receptor serine/threonine protein kinase(PC00167)	Arabidopsis thaliana
ARATH|TAIR=locus=2043485|UniProtKB=Q683C9	AUR2	Serine_threonine-protein kinase Aurora-2;AUR2;PTN000682062;orthologs	SERINE_THREONINE-PROTEIN KINASE AURORA-1-RELATED (PTHR24350:SF32)	non-receptor serine/threonine protein kinase(PC00167)	Arabidopsis thaliana
ARATH|TAIR=locus=2082018|UniProtKB=Q9LY51	PLC7	Phosphoinositide phospholipase C 7;PLC7;PTN000036877;orthologs	PHOSPHOINOSITIDE PHOSPHOLIPASE C 7 (PTHR10336:SF156)	phospholipase(PC00186)	Arabidopsis thaliana
ARATH|TAIR=locus=2050977|UniProtKB=O22806	BUBR1	Mitotic spindle checkpoint protein BUBR1;BUBR1;PTN000361705;orthologs	MITOTIC SPINDLE CHECKPOINT PROTEIN BUBR1 (PTHR14030:SF19)	non-receptor serine/threonine protein kinase(PC00167)	Arabidopsis thaliana
ARATH|TAIR=locus=2174043|UniProtKB=Q9SCW4	HFB2A	Heat stress transcription factor B-2a;HSFB2A;PTN000001184;orthologs	HEAT STRESS TRANSCRIPTION FACTOR B-2A (PTHR10015:SF333)	winged helix/forkhead transcription factor(PC00246)	Arabidopsis thaliana
ARATH|TAIR=locus=2140055|UniProtKB=Q940J1	ATB16	Homeobox-leucine zipper protein ATHB-16;ATHB-16;PTN000675680;orthologs	HOMEOBOX-LEUCINE ZIPPER PROTEIN ATHB-16 (PTHR24326:SF559)	homeodomain transcription factor(PC00119)	Arabidopsis thaliana
ARATH|TAIR=locus=2026484|UniProtKB=Q9LQQ9	MPK13	Mitogen-activated protein kinase 13;MPK13;PTN000622860;orthologs	MITOGEN-ACTIVATED PROTEIN KINASE 13 (PTHR24055:SF601)	non-receptor serine/threonine protein kinase(PC00167)	Arabidopsis thaliana
ARATH|TAIR=locus=2199246|UniProtKB=Q96289	STZ	Zinc finger protein ZAT10;ZAT10;PTN001237701;orthologs	ZINC FINGER PROTEIN ZAT10 (PTHR45988:SF61)	C2H2 zinc finger transcription factor(PC00248)	Arabidopsis thaliana
ARATH|TAIR=locus=2024244|UniProtKB=F4I443	BARD1	BRCA1-associated RING domain protein 1;BARD1;PTN000612855;orthologs	BRCA1-ASSOCIATED RING DOMAIN PROTEIN 1 (PTHR13763:SF9)	ubiquitin-protein ligase(PC00234)	Arabidopsis thaliana
ARATH|EnsemblGenome=AT3G16360|UniProtKB=Q9LU15	AHP4	Histidine-containing phosphotransfer protein 4;AHP4;PTN002000751;orthologs	HISTIDINE-CONTAINING PHOSPHOTRANSFER PROTEIN 4 (PTHR28242:SF43)		Arabidopsis thaliana
ARATH|TAIR=locus=2205523|UniProtKB=Q9ZVP5	M3K18	Mitogen-activated protein kinase kinase kinase 18;MAPKKK18;PTN000686301;orthologs	MITOGEN-ACTIVATED PROTEIN KINASE KINASE KINASE 18 (PTHR48011:SF103)		Arabidopsis thaliana
ARATH|TAIR=locus=2134103|UniProtKB=Q9M077	AUR1	Serine_threonine-protein kinase Aurora-1;AUR1;PTN001553264;orthologs	SERINE_THREONINE-PROTEIN KINASE AURORA-1-RELATED (PTHR24350:SF32)	non-receptor serine/threonine protein kinase(PC00167)	Arabidopsis thaliana
ARATH|TAIR=locus=2079582|UniProtKB=Q9M263	GLP10	Germin-like protein subfamily 2 member 4;GLP10;PTN000775946;orthologs	GERMIN-LIKE PROTEIN SUBFAMILY 2 MEMBER 4 (PTHR31238:SF327)		Arabidopsis thaliana
ARATH|TAIR=locus=2157177|UniProtKB=Q9FGQ6	EB1C	Microtubule-associated protein RP_EB family member 1C;EB1C;PTN000065849;orthologs	EB1, ISOFORM F-RELATED (PTHR10623:SF6)	non-motor microtubule binding protein(PC00166)	Arabidopsis thaliana
ARATH|TAIR=locus=2129930|UniProtKB=Q9SUL7	CIPK4	CBL-interacting serine_threonine-protein kinase 4;CIPK4;PTN000679646;orthologs	CBL-INTERACTING SERINE_THREONINE-PROTEIN KINASE 4 (PTHR24343:SF366)	non-receptor serine/threonine protein kinase(PC00167)	Arabidopsis thaliana
ARATH|TAIR=locus=2015243|UniProtKB=Q9CAN3	SCL28	Scarecrow-like protein 28;SCL28;PTN000781230;orthologs	SCARECROW-LIKE PROTEIN 28 (PTHR31636:SF16)		Arabidopsis thaliana
ARATH|TAIR=locus=505006222|UniProtKB=Q9C9T2	SARD1	Protein SAR DEFICIENT 1;SARD1;PTN000785685;orthologs	PROTEIN SAR DEFICIENT 1 (PTHR31713:SF42)		Arabidopsis thaliana
ARATH|TAIR=locus=2117706|UniProtKB=Q9SVV9	ML3	Protein MEI2-like 3;ML3;PTN000609775;orthologs	PROTEIN MEI2-LIKE 3 (PTHR23189:SF119)	RNA metabolism protein(PC00031)	Arabidopsis thaliana
ARATH|TAIR=locus=2032580|UniProtKB=F4HY61	NAC10	NAC domain-containing protein 10;NAC010;PTN000776968;orthologs	NAC DOMAIN-CONTAINING PROTEIN 10 (PTHR31079:SF58)		Arabidopsis thaliana
ARATH|TAIR=locus=2029929|UniProtKB=F4I1F3	F4I1F3	Transcription factor bHLH35-like protein;At1g29270;PTN002423351;orthologs	TRANSCRIPTION FACTOR BHLH35-LIKE PROTEIN (PTHR31945:SF27)	DNA-binding transcription factor(PC00218)	Arabidopsis thaliana
ARATH|TAIR=locus=2031978|UniProtKB=Q7XJU2	BH153	Transcription factor bHLH153;BHLH153;PTN004492412;orthologs	TRANSCRIPTION FACTOR BHLH153 (PTHR16223:SF204)	basic helix-loop-helix transcription factor(PC00055)	Arabidopsis thaliana
ARATH|TAIR=locus=2133109|UniProtKB=Q8RXD4	BRCA1	Protein BREAST CANCER SUSCEPTIBILITY 1 homolog;BRCA1;PTN001417510;orthologs	BREAST CANCER TYPE 1 SUSCEPTIBILITY PROTEIN (PTHR13763:SF0)	ubiquitin-protein ligase(PC00234)	Arabidopsis thaliana
ARATH|TAIR=locus=2205871|UniProtKB=Q9C6Y3	CCA11	Cyclin-A1-1;CYCA1-1;PTN000020494;orthologs	G2_MITOTIC-SPECIFIC CYCLIN-A (PTHR10177:SF583)	kinase activator(PC00138)	Arabidopsis thaliana
ARATH|TAIR=locus=2063063|UniProtKB=Q8S8E3	PYL6	Abscisic acid receptor PYL6;PYL6;PTN002415208;orthologs	ABSCISIC ACID RECEPTOR PYL6 (PTHR31213:SF138)		Arabidopsis thaliana
ARATH|TAIR=locus=2060659|UniProtKB=O82387	CDC6A	Cell division control protein 6 homolog;CDC6;PTN000080187;orthologs	CELL DIVISION CONTROL PROTEIN 6 HOMOLOG (PTHR10763:SF26)	replication origin binding protein(PC00199)	Arabidopsis thaliana
ARATH|TAIR=locus=2060984|UniProtKB=P94109	P94109	Histone H1;His1-3;PTN000157681;orthologs	HISTONE H1 (PTHR11467:SF178)	chromatin/chromatin-binding, or -regulatory protein(PC00077)	Arabidopsis thaliana
ARATH|TAIR=locus=2152876|UniProtKB=Q9FIM9	CRK4	CDPK-related kinase 4;CRK4;PTN002389977;orthologs	CDPK-RELATED KINASE 4 (PTHR24349:SF186)	non-receptor serine/threonine protein kinase(PC00167)	Arabidopsis thaliana
ARATH|TAIR=locus=2083850|UniProtKB=Q8GYE0	PHF1	SEC12-like protein 1;PHF1;PTN001513014;orthologs	SEC12-LIKE PROTEIN 1 (PTHR23284:SF2)	guanyl-nucleotide exchange factor(PC00113)	Arabidopsis thaliana
ARATH|TAIR=locus=2043818|UniProtKB=O48790	CCB14	Cyclin-B1-4;CYCB1-4;PTN001300888;orthologs	CYCLIN-B1-4 (PTHR10177:SF253)	kinase activator(PC00138)	Arabidopsis thaliana
ARATH|TAIR=locus=2079512|UniProtKB=Q700E4	BH067	Transcription factor bHLH67;BHLH67;PTN000788461;orthologs	TRANSCRIPTION FACTOR BHLH67 (PTHR11969:SF103)	basic helix-loop-helix transcription factor(PC00055)	Arabidopsis thaliana
ARATH|TAIR=locus=2126714|UniProtKB=Q949T8	SDG4	Histone-lysine N-methyltransferase ASHR3;ASHR3;PTN000526697;orthologs	HISTONE-LYSINE N-METHYLTRANSFERASE ASHR3 (PTHR22884:SF494)		Arabidopsis thaliana
ARATH|TAIR=locus=2126377|UniProtKB=P30183	CYC1	Cyclin-B1-1;CYCB1-1;PTN000020215;orthologs	G2_MITOTIC-SPECIFIC CYCLIN-B (PTHR10177:SF615)	kinase activator(PC00138)	Arabidopsis thaliana
ARATH|TAIR=locus=2032870|UniProtKB=Q9SA32	CCB31	Putative cyclin-B3-1;CYCB3-1;PTN001300894;orthologs	CYCLIN-B3-1-RELATED (PTHR10177:SF409)	kinase activator(PC00138)	Arabidopsis thaliana
ARATH|TAIR=locus=2011360|UniProtKB=Q9LP21	PUM10	Putative pumilio homolog 10;APUM10;PTN000283735;orthologs	PUMILIO HOMOLOG 9-RELATED (PTHR12537:SF136)	RNA metabolism protein(PC00031)	Arabidopsis thaliana
ARATH|TAIR=locus=2099372|UniProtKB=Q9LH76	RHM3	Trifunctional UDP-glucose 4,6-dehydratase_UDP-4-keto-6-deoxy-D-glucose 3,5-epimerase_UDP-4-keto-L-rhamnose-reductase RHM3;RHM3;PTN000042015;orthologs	TRIFUNCTIONAL UDP-GLUCOSE 4,6-DEHYDRATASE_UDP-4-KETO-6-DEOXY-D-GLUCOSE 3,5-EPIMERASE_UDP-4-KETO-L-RHAMNOSE-REDUCTASE RHM3 (PTHR43000:SF44)	dehydratase(PC00091)	Arabidopsis thaliana
ARATH|TAIR=locus=2015819|UniProtKB=Q8L7T3	UBC20	Ubiquitin-conjugating enzyme E2 20;UBC20;PTN000630650;orthologs	UBIQUITIN-CONJUGATING ENZYME E2 20 (PTHR24068:SF398)	ubiquitin-protein ligase(PC00234)	Arabidopsis thaliana
ARATH|TAIR=locus=2159078|UniProtKB=Q8LPL5	CCS52B	Protein FIZZY-RELATED 3;FZR3;PTN000460187;orthologs	PROTEIN FIZZY-RELATED 3 (PTHR19918:SF36)	ubiquitin-protein ligase(PC00234)	Arabidopsis thaliana
ARATH|TAIR=locus=2051879|UniProtKB=O80582	FBK46	F-box_kelch-repeat protein At2g44130;At2g44130;PTN001562054;orthologs	F-BOX DOMAIN-CONTAINING PROTEIN (PTHR46407:SF18)		Arabidopsis thaliana
ARATH|TAIR=locus=2148468|UniProtKB=Q7X9H9	AGL93	Agamous-like MADS-box protein AGL93;AGL93;PTN000235709;orthologs	AGAMOUS-LIKE 54-RELATED (PTHR11945:SF561)	MADS box transcription factor(PC00250)	Arabidopsis thaliana
ARATH|TAIR=locus=2053761|UniProtKB=F4IN23	BZP34	Basic leucine zipper 34;BZIP34;PTN000537173;orthologs	BASIC LEUCINE ZIPPER 34-RELATED (PTHR46391:SF39)	basic leucine zipper transcription factor(PC00056)	Arabidopsis thaliana
ARATH|TAIR=locus=2144216|UniProtKB=Q94FL9	MYB3R4	Transcription factor MYB3R-4;MYB3R4;PTN000068173;orthologs	TRANSCRIPTION FACTOR MYB3R-4 (PTHR45614:SF314)	homeodomain transcription factor(PC00119)	Arabidopsis thaliana
ARATH|TAIR=locus=2179260|UniProtKB=Q8W1D5	CIPK25	CBL-interacting serine_threonine-protein kinase 25;CIPK25;PTN000680434;orthologs	CBL-INTERACTING SERINE_THREONINE-PROTEIN KINASE 25 (PTHR43895:SF174)		Arabidopsis thaliana
ARATH|TAIR=locus=2122624|UniProtKB=Q9SB37	PMEI7	Pectinesterase inhibitor 7;PMEI7;PTN000776975;orthologs	PECTINESTERASE INHIBITOR 7 (PTHR31080:SF298)		Arabidopsis thaliana
ARATH|TAIR=locus=2100875|UniProtKB=Q93VK0	PPCK2	Phosphoenolpyruvate carboxylase kinase 2;PPCK2;PTN000681813;orthologs	PHOSPHOENOLPYRUVATE CARBOXYLASE KINASE 2 (PTHR24349:SF414)	non-receptor serine/threonine protein kinase(PC00167)	Arabidopsis thaliana
ARATH|TAIR=locus=2139094|UniProtKB=Q9STH2	Q9STH2	Pectin methylesterase inhibitor 1;T4C9.230;PTN000776972;orthologs	PECTIN METHYLESTERASE INHIBITOR 1 (PTHR31080:SF91)		Arabidopsis thaliana
ARATH|TAIR=locus=2121387|UniProtKB=O49459	NAC73	NAC domain-containing protein 73;NAC073;PTN000776969;orthologs	NAC DOMAIN-CONTAINING PROTEIN 73 (PTHR31079:SF46)		Arabidopsis thaliana
ARATH|TAIR=locus=2132584|UniProtKB=Q94GA6	Q94GA6	MYB transcription factor;MYB85;PTN000068087;orthologs	MYB TRANSCRIPTION FACTOR (PTHR47998:SF87)	homeodomain transcription factor(PC00119)	Arabidopsis thaliana
ARATH|TAIR=locus=2092125|UniProtKB=Q9LU93	MAD2	Mitotic spindle checkpoint protein MAD2;MAD2;PTN000217487;orthologs	MITOTIC SPINDLE ASSEMBLY CHECKPOINT PROTEIN MAD2A (PTHR11842:SF11)		Arabidopsis thaliana
ARATH|TAIR=locus=2179964|UniProtKB=O22533	ZAT6	Zinc finger protein ZAT6;ZAT6;PTN001237710;orthologs	ZINC FINGER PROTEIN ZAT6 (PTHR45988:SF100)	C2H2 zinc finger transcription factor(PC00248)	Arabidopsis thaliana
ARATH|TAIR=locus=2011761|UniProtKB=Q8LF80	CKB21	Cyclin-dependent kinase B2-1;CDKB2-1;PTN000624075;orthologs	CYCLIN-DEPENDENT KINASE B2-1 (PTHR24056:SF410)	non-receptor serine/threonine protein kinase(PC00167)	Arabidopsis thaliana
ARATH|TAIR=locus=2091931|UniProtKB=Q8W030	WIP4	Zinc finger protein WIP4;WIP4;PTN002239037;orthologs	ZINC FINGER PROTEIN WIP4 (PTHR45878:SF12)		Arabidopsis thaliana
ARATH|TAIR=locus=2085425|UniProtKB=Q9M2K4	BZP61	Basic leucine zipper 61;BZIP61;PTN000537174;orthologs	BASIC LEUCINE ZIPPER 34-RELATED (PTHR46391:SF39)	basic leucine zipper transcription factor(PC00056)	Arabidopsis thaliana
ARATH|TAIR=locus=2061436|UniProtKB=Q1PF08	SCP22	Serine carboxypeptidase-like 22;SCPL22;PTN000210938;orthologs	SERINE CARBOXYPEPTIDASE-LIKE 22-RELATED (PTHR11802:SF298)	serine protease(PC00203)	Arabidopsis thaliana
ARATH|TAIR=locus=2026227|UniProtKB=Q9SI74	PMEI10	Pectinesterase inhibitor 10;PMEI10;PTN001257998;orthologs	PECTINESTERASE INHIBITOR 10 (PTHR31080:SF118)		Arabidopsis thaliana
ARATH|TAIR=locus=2042182|UniProtKB=Q9SI38	AGL44	MADS-box transcription factor ANR1;ANR1;PTN000235659;orthologs	MADS-BOX TRANSCRIPTION FACTOR ANR1 (PTHR48019:SF102)	MADS box transcription factor(PC00250)	Arabidopsis thaliana
ARATH|TAIR=locus=2014574|UniProtKB=Q9SFW6	CCB24	Cyclin-B2-4;CYCB2-4;PTN000020229;orthologs	CYCLIN-B2-4 (PTHR10177:SF402)	kinase activator(PC00138)	Arabidopsis thaliana
ARATH|TAIR=locus=2182039|UniProtKB=Q2V338	WNK9	Probable serine_threonine-protein kinase WNK9;WNK9;PTN001420313;orthologs	SERINE_THREONINE-PROTEIN KINASE WNK9-RELATED (PTHR13902:SF116)	non-receptor serine/threonine protein kinase(PC00167)	Arabidopsis thaliana
ARATH|TAIR=locus=2026237|UniProtKB=Q9SI72	PMEI9	Pectinesterase inhibitor 9;PMEI9;PTN000776973;orthologs	PECTINESTERASE INHIBITOR 9 (PTHR31080:SF207)		Arabidopsis thaliana
ARATH|TAIR=locus=2076829|UniProtKB=Q9M886	LBD41	LOB domain-containing protein 41;LBD41;PTN000769867;orthologs	LOB DOMAIN-CONTAINING PROTEIN 41-RELATED (PTHR31304:SF70)		Arabidopsis thaliana
ARATH|TAIR=locus=2026734|UniProtKB=Q9SEZ1	ZHD11	Zinc-finger homeodomain protein 11;ZHD11;PTN000788890;orthologs	ZINC-FINGER HOMEODOMAIN PROTEIN 11 (PTHR31948:SF145)		Arabidopsis thaliana
ARATH|TAIR=locus=2139144|UniProtKB=Q9SPG1	Q9SPG1	Myb domain protein 42;MYB42;PTN000837313;orthologs	MYB DOMAIN PROTEIN 42 (PTHR47998:SF33)	homeodomain transcription factor(PC00119)	Arabidopsis thaliana
ARATH|TAIR=locus=2035989|UniProtKB=O22040	ANP1	Mitogen-activated protein kinase kinase kinase ANP1;ANP1;PTN001554428;orthologs	MITOGEN-ACTIVATED PROTEIN KINASE KINASE KINASE 19 (PTHR48011:SF4)		Arabidopsis thaliana

## Sheet: Cellular process
Gen ID	Mapped Ids	Gene Name Gene Symbol Persistent id Orthologs	PANTHER Family/Subfamily	PANTHER Protein Class	Species
ARATH|TAIR=locus=2148995|UniProtKB=Q6E7H0	ORC3	Origin of replication complex subunit 3;ORC3;PTN000297519;orthologs	ORIGIN RECOGNITION COMPLEX SUBUNIT 3 (PTHR12748:SF0)	replication origin binding protein(PC00199)	Arabidopsis thaliana
ARATH|TAIR=locus=2157994|UniProtKB=Q9FGY1	XYL1	Beta-D-xylosidase 1;BXL1;PTN000770797;orthologs	BETA-D-XYLOSIDASE 1 (PTHR42721:SF8)	glucosidase(PC00108)	Arabidopsis thaliana
ARATH|TAIR=locus=2009031|UniProtKB=Q93Z38	TAR4	Tryptophan aminotransferase-related protein 4;TAR4;PTN000203499;orthologs	TRYPTOPHAN AMINOTRANSFERASE-RELATED PROTEIN 4 (PTHR43795:SF127)	transaminase(PC00216)	Arabidopsis thaliana
ARATH|TAIR=locus=2010846|UniProtKB=P11139	TBA1	Tubulin alpha-1 chain;TUBA1;PTN001358276;orthologs	TUBULIN ALPHA-1 CHAIN (PTHR11588:SF444)	tubulin(PC00228)	Arabidopsis thaliana
ARATH|TAIR=locus=2125008|UniProtKB=Q9M157	ETC3	MYB-like transcription factor ETC3;ETC3;PTN004178942;orthologs	MYB-LIKE TRANSCRIPTION FACTOR ETC3 (PTHR47998:SF48)	homeodomain transcription factor(PC00119)	Arabidopsis thaliana
ARATH|TAIR=locus=2043624|UniProtKB=O64629	AUR3	Serine_threonine-protein kinase Aurora-3;AUR3;PTN000682058;orthologs	SERINE_THREONINE-PROTEIN KINASE AURORA-3 (PTHR24350:SF25)	non-receptor serine/threonine protein kinase(PC00167)	Arabidopsis thaliana
ARATH|TAIR=locus=2012458|UniProtKB=Q93ZF5	PHO11	Phosphate transporter PHO1 homolog 1;PHO1-H1;PTN001324910;orthologs	XENOTROPIC AND POLYTROPIC RETROVIRUS RECEPTOR 1 (PTHR10783:SF103)	secondary carrier transporter(PC00258)	Arabidopsis thaliana
ARATH|TAIR=locus=2043485|UniProtKB=Q683C9	AUR2	Serine_threonine-protein kinase Aurora-2;AUR2;PTN000682062;orthologs	SERINE_THREONINE-PROTEIN KINASE AURORA-1-RELATED (PTHR24350:SF32)	non-receptor serine/threonine protein kinase(PC00167)	Arabidopsis thaliana
ARATH|TAIR=locus=2082018|UniProtKB=Q9LY51	PLC7	Phosphoinositide phospholipase C 7;PLC7;PTN000036877;orthologs	PHOSPHOINOSITIDE PHOSPHOLIPASE C 7 (PTHR10336:SF156)	phospholipase(PC00186)	Arabidopsis thaliana
ARATH|TAIR=locus=2010464|UniProtKB=Q9C7F8	AB13B	ABC transporter B family member 13;ABCB13;PTN001542682;orthologs	ABC TRANSPORTER B FAMILY MEMBER 13-RELATED (PTHR24221:SF415)	ATP-binding cassette (ABC) transporter(PC00003)	Arabidopsis thaliana
ARATH|TAIR=locus=2050977|UniProtKB=O22806	BUBR1	Mitotic spindle checkpoint protein BUBR1;BUBR1;PTN000361705;orthologs	MITOTIC SPINDLE CHECKPOINT PROTEIN BUBR1 (PTHR14030:SF19)	non-receptor serine/threonine protein kinase(PC00167)	Arabidopsis thaliana
ARATH|TAIR=locus=2016600|UniProtKB=Q42400	NAT2	Amino acid permease 1;AAP1;PTN000536032;orthologs	AMINO ACID PERMEASE 1 (PTHR48017:SF46)		Arabidopsis thaliana
ARATH|TAIR=locus=2076201|UniProtKB=P30182	TOP2	DNA topoisomerase 2;TOP2;PTN000018997;orthologs	DNA TOPOISOMERASE 2 (PTHR10169:SF38)	DNA metabolism protein(PC00009)	Arabidopsis thaliana
ARATH|TAIR=locus=2083213|UniProtKB=O04846	ATCA1	Alpha carbonic anhydrase 1, chloroplastic;ACA1;PTN004503337;orthologs	CARBONIC ANHYDRASE 2, ISOFORM A (PTHR18952:SF266)	dehydratase(PC00091)	Arabidopsis thaliana
ARATH|TAIR=locus=2099413|UniProtKB=Q9M2Z8	MPT2	Mitochondrial phosphate carrier protein 2, mitochondrial;MPT2;PTN000640047;orthologs	MITOCHONDRIAL PHOSPHATE CARRIER PROTEIN 2, MITOCHONDRIAL (PTHR45671:SF32)	mitochondrial carrier protein(PC00158)	Arabidopsis thaliana
ARATH|TAIR=locus=2047359|UniProtKB=Q9SK36	Q9SK36	Spindle and kinetochore-associated protein 2;At2g24970;PTN002424385;orthologs	SPINDLE AND KINETOCHORE-ASSOCIATED PROTEIN 2 (PTHR32017:SF3)		Arabidopsis thaliana
ARATH|TAIR=locus=2047067|UniProtKB=Q5XVE2	MCM10	Minichromosome maintenance 10;MCM10;PTN000335764;orthologs	PROTEIN MCM10 HOMOLOG (PTHR13454:SF11)		Arabidopsis thaliana
ARATH|TAIR=locus=2025062|UniProtKB=Q9M7Q7	PCNA1	Proliferating cellular nuclear antigen 1;PCNA;PTN000143498;orthologs	PROLIFERATING CELL NUCLEAR ANTIGEN (PTHR11352:SF0)	DNA polymerase processivity factor(PC00015)	Arabidopsis thaliana
ARATH|TAIR=locus=2102817|UniProtKB=Q9STG6	DUT1	Deoxyuridine 5'-triphosphate nucleotidohydrolase;DUT;PTN000133415;orthologs	DEOXYURIDINE 5'-TRIPHOSPHATE NUCLEOTIDOHYDROLASE (PTHR11241:SF0)	phosphatase(PC00181)	Arabidopsis thaliana
ARATH|TAIR=locus=2052469|UniProtKB=Q9SJ20	RIR1	Ribonucleoside-diphosphate reductase large subunit;RNR1;PTN000171459;orthologs	RIBONUCLEOSIDE-DIPHOSPHATE REDUCTASE LARGE SUBUNIT (PTHR11573:SF6)	reductase(PC00198)	Arabidopsis thaliana
ARATH|TAIR=locus=504956282|UniProtKB=Q5XVI1	SINE1	Protein SINE1;SINE1;PTN000300780;orthologs	PROTEIN SINE1 (PTHR12794:SF2)	RNA splicing factor(PC00148)	Arabidopsis thaliana
ARATH|TAIR=locus=2014779|UniProtKB=Q6R8G7	PHO1	Phosphate transporter PHO1 homolog 3;PHO1_H3;PTN000081965;orthologs	PHOSPHATE TRANSPORTER PHO1 HOMOLOG 3 (PTHR10783:SF4)	secondary carrier transporter(PC00258)	Arabidopsis thaliana
ARATH|TAIR=locus=2083524|UniProtKB=Q9SR37	BGL23	Beta-glucosidase 23;BGLU23;PTN000039733;orthologs	BETA-GLUCOSIDASE 23 (PTHR10353:SF266)	glycosidase(PC00110)	Arabidopsis thaliana
ARATH|TAIR=locus=2009056|UniProtKB=Q9FE98	TAR3	Tryptophan aminotransferase-related protein 3;TAR3;PTN000203500;orthologs	TRYPTOPHAN AMINOTRANSFERASE-RELATED PROTEIN 3 (PTHR43795:SF56)	transaminase(PC00216)	Arabidopsis thaliana
ARATH|TAIR=locus=2080585|UniProtKB=Q9M1K2	PI5K4	Phosphatidylinositol 4-phosphate 5-kinase 4;PIP5K4;PTN000557298;orthologs	PHOSPHATIDYLINOSITOL 4-PHOSPHATE 5-KINASE 4 (PTHR23086:SF29)	kinase(PC00137)	Arabidopsis thaliana
ARATH|TAIR=locus=2026484|UniProtKB=Q9LQQ9	MPK13	Mitogen-activated protein kinase 13;MPK13;PTN000622860;orthologs	MITOGEN-ACTIVATED PROTEIN KINASE 13 (PTHR24055:SF601)	non-receptor serine/threonine protein kinase(PC00167)	Arabidopsis thaliana
ARATH|TAIR=locus=2151349|UniProtKB=Q9LK35	THE1	Receptor-like protein kinase THESEUS 1;THE1;PTN000702977;orthologs	RECEPTOR-LIKE PROTEIN KINASE THESEUS 1 (PTHR27003:SF88)		Arabidopsis thaliana
ARATH|TAIR=locus=2009709|UniProtKB=Q9SRZ4	TPX2	Peroxiredoxin-2C;PRXIIC;PTN000046599;orthologs	PEROXIREDOXIN-2A-RELATED (PTHR10430:SF8)	oxidoreductase(PC00176)	Arabidopsis thaliana
ARATH|TAIR=locus=2024244|UniProtKB=F4I443	BARD1	BRCA1-associated RING domain protein 1;BARD1;PTN000612855;orthologs	BRCA1-ASSOCIATED RING DOMAIN PROTEIN 1 (PTHR13763:SF9)	ubiquitin-protein ligase(PC00234)	Arabidopsis thaliana
ARATH|TAIR=locus=2202800|UniProtKB=Q9ZVH3	ORC6	Origin of replication complex subunit 6;ORC6;PTN000333641;orthologs	ORIGIN RECOGNITION COMPLEX SUBUNIT 6 (PTHR13394:SF0)	replication origin binding protein(PC00199)	Arabidopsis thaliana
ARATH|TAIR=locus=2077147|UniProtKB=Q9LZU4	CRK4	Cysteine-rich receptor-like protein kinase 4;CRK4;PTN000702492;orthologs	CYSTEINE-RICH RECEPTOR-LIKE PROTEIN KINASE 19-RELATED (PTHR27002:SF997)	transmembrane signal receptor(PC00197)	Arabidopsis thaliana
ARATH|TAIR=locus=2074815|UniProtKB=Q9SNE5	IRX15	Protein IRREGULAR XYLEM 15;IRX15;PTN000778484;orthologs	PROTEIN IRREGULAR XYLEM 15 (PTHR31444:SF53)		Arabidopsis thaliana
ARATH|TAIR=locus=2139534|UniProtKB=O65688	SQS2	Inactive squalene synthase 2;SQS2;PTN000179339;orthologs	INACTIVE SQUALENE SYNTHASE 2 (PTHR11626:SF3)	transferase(PC00220)	Arabidopsis thaliana
ARATH|EnsemblGenome=AT3G16360|UniProtKB=Q9LU15	AHP4	Histidine-containing phosphotransfer protein 4;AHP4;PTN002000751;orthologs	HISTIDINE-CONTAINING PHOSPHOTRANSFER PROTEIN 4 (PTHR28242:SF43)		Arabidopsis thaliana
ARATH|TAIR=locus=2205523|UniProtKB=Q9ZVP5	M3K18	Mitogen-activated protein kinase kinase kinase 18;MAPKKK18;PTN000686301;orthologs	MITOGEN-ACTIVATED PROTEIN KINASE KINASE KINASE 18 (PTHR48011:SF103)		Arabidopsis thaliana
ARATH|TAIR=locus=2134103|UniProtKB=Q9M077	AUR1	Serine_threonine-protein kinase Aurora-1;AUR1;PTN001553264;orthologs	SERINE_THREONINE-PROTEIN KINASE AURORA-1-RELATED (PTHR24350:SF32)	non-receptor serine/threonine protein kinase(PC00167)	Arabidopsis thaliana
ARATH|TAIR=locus=2162459|UniProtKB=Q9FNJ8	AROD5	Arogenate dehydratase 5, chloroplastic;ADT5;PTN000470995;orthologs	AROGENATE DEHYDRATASE 5, CHLOROPLASTIC (PTHR21022:SF21)	dehydratase(PC00091)	Arabidopsis thaliana
ARATH|TAIR=locus=2024997|UniProtKB=Q9LNW0	HS178	17.8 kDa class I heat shock protein;HSP17.8;PTN000163461;orthologs	17.6 KDA CLASS I HEAT SHOCK PROTEIN 1-RELATED (PTHR11527:SF359)	chaperone(PC00072)	Arabidopsis thaliana
ARATH|TAIR=locus=2079582|UniProtKB=Q9M263	GLP10	Germin-like protein subfamily 2 member 4;GLP10;PTN000775946;orthologs	GERMIN-LIKE PROTEIN SUBFAMILY 2 MEMBER 4 (PTHR31238:SF327)		Arabidopsis thaliana
ARATH|TAIR=locus=505006632|UniProtKB=P29516	TUB8	Tubulin beta-8 chain;TUBB8;PTN000173085;orthologs	TUBULIN BETA-1 CHAIN (PTHR11588:SF429)	tubulin(PC00228)	Arabidopsis thaliana
ARATH|TAIR=locus=2096915|UniProtKB=P38418	LOX2	Lipoxygenase 2, chloroplastic;LOX2;PTN000206322;orthologs	LIPOXYGENASE 2, CHLOROPLASTIC (PTHR11771:SF89)	oxygenase(PC00177)	Arabidopsis thaliana
ARATH|EnsemblGenome=AT3G60840|UniProtKB=Q9LZY0	MAP65-4	65-kDa microtubule-associated protein 4;MAP65-4;PTN000448686;orthologs	65-KDA MICROTUBULE-ASSOCIATED PROTEIN 4 (PTHR19321:SF52)	non-motor microtubule binding protein(PC00166)	Arabidopsis thaliana
ARATH|TAIR=locus=2157177|UniProtKB=Q9FGQ6	EB1C	Microtubule-associated protein RP_EB family member 1C;EB1C;PTN000065849;orthologs	EB1, ISOFORM F-RELATED (PTHR10623:SF6)	non-motor microtubule binding protein(PC00166)	Arabidopsis thaliana
ARATH|TAIR=locus=2078037|UniProtKB=Q9M9W8	PLDZ2	Phospholipase D zeta 2;PLPZETA2;PTN000431167;orthologs	PHOSPHOLIPASE D ZETA 2 (PTHR18896:SF133)	phospholipase(PC00186)	Arabidopsis thaliana
ARATH|TAIR=locus=2019703|UniProtKB=Q9FZI2	LUP5	Lupeol synthase 5;LUP5;PTN000792628;orthologs	AMYRIN SYNTHASE LUP2-RELATED (PTHR11764:SF52)	cyclase(PC00079)	Arabidopsis thaliana
ARATH|TAIR=locus=2088664|UniProtKB=Q08891	FACR2	Fatty acyl-CoA reductase 2, chloroplastic;FAR2;PTN002251870;orthologs	FATTY ACYL-COA REDUCTASE (PTHR11011:SF45)		Arabidopsis thaliana
ARATH|TAIR=locus=2123191|UniProtKB=Q9SV69	Q9SV69	AGC (cAMP-dependent, cGMP-dependent and protein kinase C) kinase family protein;At4g13000;PTN000682321;orthologs	AGC (CAMP-DEPENDENT, CGMP-DEPENDENT AND PROTEIN KINASE C) KINASE FAMILY PROTEIN-RELATED (PTHR45637:SF8)		Arabidopsis thaliana
ARATH|TAIR=locus=2016004|UniProtKB=Q9FZJ1	GUT1	Probable beta-1,4-xylosyltransferase IRX10;IRX10;PTN000115354;orthologs	BETA-1,4-XYLOSYLTRANSFERASE IRX10-RELATED (PTHR11062:SF339)	glycosyltransferase(PC00111)	Arabidopsis thaliana
ARATH|TAIR=locus=2047441|UniProtKB=Q9SK47	TAT3	Probable aminotransferase TAT3;TAT3;PTN000203035;orthologs	AMINOTRANSFERASE TAT3-RELATED (PTHR45744:SF21)	transaminase(PC00216)	Arabidopsis thaliana
ARATH|TAIR=locus=2129930|UniProtKB=Q9SUL7	CIPK4	CBL-interacting serine_threonine-protein kinase 4;CIPK4;PTN000679646;orthologs	CBL-INTERACTING SERINE_THREONINE-PROTEIN KINASE 4 (PTHR24343:SF366)	non-receptor serine/threonine protein kinase(PC00167)	Arabidopsis thaliana
ARATH|TAIR=locus=2144955|UniProtKB=Q56XV8	CPNA2	Chaperonin 60 subunit alpha 2, chloroplastic;CPN60A2;PTN000143610;orthologs	CHAPERONIN 60 SUBUNIT ALPHA 2, CHLOROPLASTIC (PTHR45633:SF13)		Arabidopsis thaliana
ARATH|TAIR=locus=2201210|UniProtKB=Q8LDC9	Q8LDC9	GroES-like family protein;At1g23100;PTN000080759;orthologs	GROES-LIKE FAMILY PROTEIN (PTHR10772:SF37)	chaperonin(PC00073)	Arabidopsis thaliana
ARATH|TAIR=locus=2173797|UniProtKB=Q9FL05	Q9FL05	AT5g40270_MSN9_170;MSN9.18;PTN000146665;orthologs	DEOXYNUCLEOSIDE TRIPHOSPHATE TRIPHOSPHOHYDROLASE SAMHD1 (PTHR11373:SF4)	hydrolase(PC00121)	Arabidopsis thaliana
ARATH|TAIR=locus=2074348|UniProtKB=Q93Z81	CAX3	Vacuolar cation_proton exchanger 3;CAX3;PTN000772384;orthologs	VACUOLAR CATION_PROTON EXCHANGER 3 (PTHR31503:SF1)	transporter(PC00227)	Arabidopsis thaliana
ARATH|TAIR=locus=2025237|UniProtKB=P06525	ADH1	Alcohol dehydrogenase class-P;ADH1;PTN001363896;orthologs	ALCOHOL DEHYDROGENASE CLASS-P (PTHR43880:SF26)	dehydrogenase(PC00092)	Arabidopsis thaliana
ARATH|TAIR=locus=2097978|UniProtKB=Q9M1Q9	AB21B	ABC transporter B family member 21;ABCB21;PTN000657956;orthologs	ABC TRANSPORTER B FAMILY MEMBER 21 (PTHR24221:SF621)	ATP-binding cassette (ABC) transporter(PC00003)	Arabidopsis thaliana
ARATH|TAIR=locus=2119647|UniProtKB=Q84MD8	FHYRK	Bifunctional riboflavin kinase_FMN phosphatase;FHY;PTN000507945;orthologs	RIBOFLAVIN KINASE (PTHR22749:SF6)		Arabidopsis thaliana
ARATH|TAIR=locus=2018032|UniProtKB=Q93Z20	PTR6	Protein NRT1_ PTR FAMILY 8.5;NPF8.5;PTN000183628;orthologs	PROTEIN NRT1_ PTR FAMILY 8.5 (PTHR11654:SF452)	transporter(PC00227)	Arabidopsis thaliana
ARATH|TAIR=locus=2184832|UniProtKB=Q9FY68	PUMP6	Mitochondrial uncoupling protein 6;PUMP6;PTN000640967;orthologs	MITOCHONDRIAL UNCOUPLING PROTEIN 6 (PTHR45618:SF66)	secondary carrier transporter(PC00258)	Arabidopsis thaliana
ARATH|TAIR=locus=2179132|UniProtKB=Q9M040	PDC4	Pyruvate decarboxylase 4;PDC4;PTN000438908;orthologs	PYRUVATE DECARBOXYLASE 3-RELATED (PTHR43452:SF38)	decarboxylase(PC00089)	Arabidopsis thaliana
ARATH|TAIR=locus=2005724|UniProtKB=P12411	TBB1	Tubulin beta-1 chain;TUBB1;PTN000173077;orthologs	TUBULIN BETA-1 CHAIN (PTHR11588:SF116)	tubulin(PC00228)	Arabidopsis thaliana
ARATH|TAIR=locus=2133109|UniProtKB=Q8RXD4	BRCA1	Protein BREAST CANCER SUSCEPTIBILITY 1 homolog;BRCA1;PTN001417510;orthologs	BREAST CANCER TYPE 1 SUSCEPTIBILITY PROTEIN (PTHR13763:SF0)	ubiquitin-protein ligase(PC00234)	Arabidopsis thaliana
ARATH|TAIR=locus=2198258|UniProtKB=Q9XFR9	G2OX2	Gibberellin 2-beta-dioxygenase 2;GA2OX2;PTN001611089;orthologs	GIBBERELLIN 2-BETA-DIOXYGENASE 2 (PTHR47990:SF121)	oxygenase(PC00177)	Arabidopsis thaliana
ARATH|TAIR=locus=2123827|UniProtKB=O82647	PDC1	Pyruvate decarboxylase 1;PDC1;PTN000438907;orthologs	PYRUVATE DECARBOXYLASE 1 (PTHR43452:SF18)	decarboxylase(PC00089)	Arabidopsis thaliana
ARATH|TAIR=locus=2046590|UniProtKB=Q8L7B5	CH60B	Chaperonin CPN60-like 1, mitochondrial;At2g33210;PTN000143640;orthologs	CHAPERONIN CPN60-LIKE 1, MITOCHONDRIAL (PTHR45633:SF32)		Arabidopsis thaliana
ARATH|TAIR=locus=2054131|UniProtKB=Q9SIT7	PP151	Pentatricopeptide repeat-containing protein At2g13600;PCMP-E76;PTN000612332;orthologs	DYW_DEAMINASE DOMAIN-CONTAINING PROTEIN (PTHR24015:SF2048)		Arabidopsis thaliana
ARATH|TAIR=locus=2092905|UniProtKB=P28147	TBP1	TATA-box-binding protein 1;TBP1;PTN001298438;orthologs	TATA-BOX-BINDING PROTEIN 1 (PTHR10126:SF48)	general transcription factor(PC00259)	Arabidopsis thaliana
ARATH|TAIR=locus=2169175|UniProtKB=Q93ZR6	WSD1	Wax ester synthase_diacylglycerol acyltransferase 1;WSD1;PTN000781934;orthologs	WAX ESTER SYNTHASE_DIACYLGLYCEROL ACYLTRANSFERASE 1 (PTHR31650:SF30)	acyltransferase(PC00042)	Arabidopsis thaliana
ARATH|TAIR=locus=2205871|UniProtKB=Q9C6Y3	CCA11	Cyclin-A1-1;CYCA1-1;PTN000020494;orthologs	G2_MITOTIC-SPECIFIC CYCLIN-A (PTHR10177:SF583)	kinase activator(PC00138)	Arabidopsis thaliana
ARATH|TAIR=locus=2025620|UniProtKB=Q42374	SY111	Syntaxin-related protein KNOLLE;KN;PTN001461303;orthologs	SYNTAXIN-RELATED PROTEIN KNOLLE (PTHR19957:SF251)	SNARE protein(PC00034)	Arabidopsis thaliana
ARATH|TAIR=locus=2063063|UniProtKB=Q8S8E3	PYL6	Abscisic acid receptor PYL6;PYL6;PTN002415208;orthologs	ABSCISIC ACID RECEPTOR PYL6 (PTHR31213:SF138)		Arabidopsis thaliana
ARATH|TAIR=locus=2046748|UniProtKB=Q8S8S9	MES1	Methylesterase 1;MES1;PTN000106130;orthologs	METHYLESTERASE 1 (PTHR10992:SF1083)	esterase(PC00097)	Arabidopsis thaliana
ARATH|TAIR=locus=2035395|UniProtKB=Q43870	APS2	ATP sulfurylase 2;APS2;PTN000709560;orthologs	ATP SULFURYLASE 2 (PTHR11055:SF37)		Arabidopsis thaliana
ARATH|TAIR=locus=2116997|UniProtKB=O82597	PPA5	Soluble inorganic pyrophosphatase 5;PPA5;PTN000032546;orthologs	SOLUBLE INORGANIC PYROPHOSPHATASE 5 (PTHR10286:SF58)	pyrophosphatase(PC00196)	Arabidopsis thaliana
ARATH|TAIR=locus=2009892|UniProtKB=Q9FX63	Q9FX63	Regulator of Vps4 activity in the MVB pathway protein;At1g13340;PTN000255524;orthologs	REGULATOR OF VPS4 ACTIVITY IN THE MVB PATHWAY PROTEIN (PTHR12161:SF16)		Arabidopsis thaliana
ARATH|TAIR=locus=2060659|UniProtKB=O82387	CDC6A	Cell division control protein 6 homolog;CDC6;PTN000080187;orthologs	CELL DIVISION CONTROL PROTEIN 6 HOMOLOG (PTHR10763:SF26)	replication origin binding protein(PC00199)	Arabidopsis thaliana
ARATH|TAIR=locus=2060984|UniProtKB=P94109	P94109	Histone H1;His1-3;PTN000157681;orthologs	HISTONE H1 (PTHR11467:SF178)	chromatin/chromatin-binding, or -regulatory protein(PC00077)	Arabidopsis thaliana
ARATH|TAIR=locus=2144945|UniProtKB=Q1PDV2	SCL28	Serine_arginine-rich SC35-like splicing factor SCL28;SCL28;PTN002351580;orthologs	RRM DOMAIN-CONTAINING PROTEIN (PTHR23147:SF133)	RNA splicing factor(PC00148)	Arabidopsis thaliana
ARATH|TAIR=locus=2152876|UniProtKB=Q9FIM9	CRK4	CDPK-related kinase 4;CRK4;PTN002389977;orthologs	CDPK-RELATED KINASE 4 (PTHR24349:SF186)	non-receptor serine/threonine protein kinase(PC00167)	Arabidopsis thaliana
ARATH|TAIR=locus=2143443|UniProtKB=Q8LEJ6	FLA11	Fasciclin-like arabinogalactan protein 11;FLA11;PTN000787793;orthologs	FASCICLIN-LIKE ARABINOGALACTAN PROTEIN 11 (PTHR32077:SF65)	cell adhesion molecule(PC00069)	Arabidopsis thaliana
ARATH|TAIR=locus=2083850|UniProtKB=Q8GYE0	PHF1	SEC12-like protein 1;PHF1;PTN001513014;orthologs	SEC12-LIKE PROTEIN 1 (PTHR23284:SF2)	guanyl-nucleotide exchange factor(PC00113)	Arabidopsis thaliana
ARATH|TAIR=locus=2136652|UniProtKB=F4JGR5	PFPB2	Pyrophosphate--fructose 6-phosphate 1-phosphotransferase subunit beta 2;PFP-BETA2;PTN000344409;orthologs	PYROPHOSPHATE--FRUCTOSE 6-PHOSPHATE 1-PHOSPHOTRANSFERASE SUBUNIT BETA 2 (PTHR43650:SF32)	carbohydrate kinase(PC00065)	Arabidopsis thaliana
ARATH|TAIR=locus=2043818|UniProtKB=O48790	CCB14	Cyclin-B1-4;CYCB1-4;PTN001300888;orthologs	CYCLIN-B1-4 (PTHR10177:SF253)	kinase activator(PC00138)	Arabidopsis thaliana
ARATH|TAIR=locus=2051338|UniProtKB=Q9SKU2	EXPB1	Expansin-B1;EXPB1;PTN001588365;orthologs	EXPANSIN-B1 (PTHR31692:SF59)		Arabidopsis thaliana
ARATH|TAIR=locus=2042674|UniProtKB=Q0WVF5	MCM4	DNA replication licensing factor MCM4;MCM4;PTN000180037;orthologs	DNA REPLICATION LICENSING FACTOR MCM4 (PTHR11630:SF66)	DNA metabolism protein(PC00009)	Arabidopsis thaliana
ARATH|TAIR=locus=2185188|UniProtKB=A8MR65	FHL	Protein FAR-RED-ELONGATED HYPOCOTYL 1-LIKE;FHL;PTN002207720;orthologs	PROTEIN FAR-RED-ELONGATED HYPOCOTYL 1-LIKE (PTHR37723:SF1)		Arabidopsis thaliana
ARATH|TAIR=locus=2087650|UniProtKB=F4JDI6	KN12F	Kinesin-like protein KIN-12F;KIN12F;PTN000649833;orthologs	KINESIN-LIKE PROTEIN KIN-12F (PTHR24115:SF829)	microtubule binding motor protein(PC00156)	Arabidopsis thaliana
ARATH|TAIR=locus=2078603|UniProtKB=Q9SGA2	GDPD1	Glycerophosphodiester phosphodiesterase GDPD1, chloroplastic;GDPD1;PTN000539123;orthologs	GLYCEROPHOSPHOCHOLINE PHOSPHODIESTERASE GPCPD1 (PTHR22958:SF1)	phosphodiesterase(PC00185)	Arabidopsis thaliana
ARATH|TAIR=locus=2141632|UniProtKB=O49710	HS154	15.4 kDa class V heat shock protein;HSP15.4;PTN000163423;orthologs	15.4 KDA CLASS V HEAT SHOCK PROTEIN (PTHR11527:SF97)	chaperone(PC00072)	Arabidopsis thaliana
ARATH|TAIR=locus=2040954|UniProtKB=O80770	SPT52	Putative transcription elongation factor SPT5 homolog 2;At2g34210;PTN001339888;orthologs	TRANSCRIPTION ELONGATION FACTOR SPT5 HOMOLOG 2-RELATED (PTHR11125:SF17)		Arabidopsis thaliana
ARATH|TAIR=locus=2045750|UniProtKB=Q9SJV5	APG2	Sec-independent protein translocase protein TATC, chloroplastic;TATC;PTN000769489;orthologs	SEC-INDEPENDENT PROTEIN TRANSLOCASE PROTEIN TATC, CHLOROPLASTIC-RELATED (PTHR30371:SF0)		Arabidopsis thaliana
ARATH|TAIR=locus=2126377|UniProtKB=P30183	CYC1	Cyclin-B1-1;CYCB1-1;PTN000020215;orthologs	G2_MITOTIC-SPECIFIC CYCLIN-B (PTHR10177:SF615)	kinase activator(PC00138)	Arabidopsis thaliana
ARATH|TAIR=locus=2032870|UniProtKB=Q9SA32	CCB31	Putative cyclin-B3-1;CYCB3-1;PTN001300894;orthologs	CYCLIN-B3-1-RELATED (PTHR10177:SF409)	kinase activator(PC00138)	Arabidopsis thaliana
ARATH|TAIR=locus=2119241|UniProtKB=Q8GWW4	GUX2	UDP-glucuronate:xylan alpha-glucuronosyltransferase 2;GUX2;PTN000127169;orthologs	UDP-GLUCURONATE:XYLAN ALPHA-GLUCURONOSYLTRANSFERASE 2 (PTHR11183:SF44)	glycosyltransferase(PC00111)	Arabidopsis thaliana
ARATH|TAIR=locus=2199582|UniProtKB=Q9LPU8	IGMT4	Indole glucosinolate O-methyltransferase 4;IGMT4;PTN000202268;orthologs	INDOLE GLUCOSINOLATE O-METHYLTRANSFERASE 2-RELATED (PTHR11746:SF232)	methyltransferase(PC00155)	Arabidopsis thaliana
ARATH|TAIR=locus=2066030|UniProtKB=F4IJK6	KN14R	Kinesin-like protein KIN-14R;KIN14R;PTN000649048;orthologs	KINESIN-LIKE PROTEIN KIN-14R (PTHR47972:SF18)	microtubule binding motor protein(PC00156)	Arabidopsis thaliana
ARATH|TAIR=locus=2138106|UniProtKB=Q0WVN5	CSLG3	Cellulose synthase-like protein G3;CSLG3;PTN001778790;orthologs	CELLULOSE SYNTHASE-LIKE PROTEIN G1-RELATED (PTHR13301:SF41)	DNA-binding transcription factor(PC00218)	Arabidopsis thaliana
ARATH|TAIR=locus=2094014|UniProtKB=Q9LSB1	GUX1	UDP-glucuronate:xylan alpha-glucuronosyltransferase 1;GUX1;PTN000127163;orthologs	UDP-GLUCURONATE:XYLAN ALPHA-GLUCURONOSYLTRANSFERASE 1 (PTHR11183:SF152)	glycosyltransferase(PC00111)	Arabidopsis thaliana
ARATH|TAIR=locus=2098033|UniProtKB=Q9M1P7	BOR2	Probable boron transporter 2;BOR2;PTN001351471;orthologs	BORON TRANSPORTER 2-RELATED (PTHR11453:SF115)	secondary carrier transporter(PC00258)	Arabidopsis thaliana
ARATH|TAIR=locus=2099372|UniProtKB=Q9LH76	RHM3	Trifunctional UDP-glucose 4,6-dehydratase_UDP-4-keto-6-deoxy-D-glucose 3,5-epimerase_UDP-4-keto-L-rhamnose-reductase RHM3;RHM3;PTN000042015;orthologs	TRIFUNCTIONAL UDP-GLUCOSE 4,6-DEHYDRATASE_UDP-4-KETO-6-DEOXY-D-GLUCOSE 3,5-EPIMERASE_UDP-4-KETO-L-RHAMNOSE-REDUCTASE RHM3 (PTHR43000:SF44)	dehydratase(PC00091)	Arabidopsis thaliana
ARATH|TAIR=locus=2019449|UniProtKB=Q9SGU9	MGL	Methionine gamma-lyase;MGL;PTN000211697;orthologs	CYSTATHIONINE GAMMA-LYASE (PTHR11808:SF15)	lyase(PC00144)	Arabidopsis thaliana
ARATH|TAIR=locus=2099639|UniProtKB=Q9SRQ7	NPC4	Non-specific phospholipase C4;NPC4;PTN000779747;orthologs	NON-SPECIFIC PHOSPHOLIPASE C4-RELATED (PTHR31956:SF28)	phospholipase(PC00186)	Arabidopsis thaliana
ARATH|EnsemblGenome=AT4G23220|UniProtKB=Q8H199	CRK14	Cysteine-rich receptor-like protein kinase 14;CRK14;PTN002819901;orthologs	CYSTEINE-RICH RECEPTOR-LIKE PROTEIN KINASE 14-RELATED (PTHR27002:SF1053)	transmembrane signal receptor(PC00197)	Arabidopsis thaliana
ARATH|TAIR=locus=2199978|UniProtKB=F4HW02	GAT1	GABA transporter 1;GAT1;PTN000536064;orthologs	GABA TRANSPORTER 1 (PTHR48017:SF119)		Arabidopsis thaliana
ARATH|TAIR=locus=2007477|UniProtKB=Q9LMK4	Q9LMK4	CHUP1-like protein;At1g07120;PTN000772260;orthologs	CHUP1-LIKE PROTEIN (PTHR31342:SF48)	non-motor actin binding protein(PC00165)	Arabidopsis thaliana
ARATH|TAIR=locus=2098333|UniProtKB=Q9S7D1	DGDG1	Digalactosyldiacylglycerol synthase 1, chloroplastic;DGD1;PTN000283136;orthologs	DIGALACTOSYLDIACYLGLYCEROL SYNTHASE 1, CHLOROPLASTIC (PTHR46132:SF6)		Arabidopsis thaliana
ARATH|TAIR=locus=2163842|UniProtKB=Q9FJV7	MCU4	Calcium uniporter protein 4, mitochondrial;At5g42610;PTN000336077;orthologs	CALCIUM UNIPORTER PROTEIN 4, MITOCHONDRIAL (PTHR13462:SF17)		Arabidopsis thaliana
ARATH|TAIR=locus=2116337|UniProtKB=F4JVU5	EMB2788	Ribosome 60S biogenesis amino-terminal protein;EMB2788;PTN001004280;orthologs	NUCLEOLAR PRE-RIBOSOMAL-ASSOCIATED PROTEIN 1 (PTHR13500:SF0)		Arabidopsis thaliana
ARATH|TAIR=locus=2082038|UniProtKB=F4IY62	UGPA3	UTP--glucose-1-phosphate uridylyltransferase 3, chloroplastic;UGP3;PTN000942892;orthologs	UTP--GLUCOSE-1-PHOSPHATE URIDYLYLTRANSFERASE 3, CHLOROPLASTIC (PTHR11952:SF14)		Arabidopsis thaliana
ARATH|TAIR=locus=2138743|UniProtKB=Q9ZPF5	ARGAH2	Arginase 2, chloroplastic_mitochondrial;ARGAH2;PTN000144555;orthologs	ARGINASE 2, CHLOROPLASTIC_MITOCHONDRIAL (PTHR11358:SF32)	hydrolase(PC00121)	Arabidopsis thaliana
ARATH|TAIR=locus=2178935|UniProtKB=Q9SWW6	CESA7	Cellulose synthase A catalytic subunit 7 [UDP-forming];CESA7;PTN001410224;orthologs	CELLULOSE SYNTHASE A CATALYTIC SUBUNIT 7 [UDP-FORMING] (PTHR13301:SF28)	DNA-binding transcription factor(PC00218)	Arabidopsis thaliana
ARATH|TAIR=locus=2207011|UniProtKB=F4IBQ9	KN14Q	Kinesin-like protein KIN-14Q;KIN14Q;PTN000649054;orthologs	KINESIN-LIKE PROTEIN KIN-14Q (PTHR47972:SF35)	microtubule binding motor protein(PC00156)	Arabidopsis thaliana
ARATH|TAIR=locus=2040555|UniProtKB=Q42347	RL241	60S ribosomal protein L24-1;RPL24A;PTN000082569;orthologs	60S RIBOSOMAL PROTEIN L24-1-RELATED (PTHR10792:SF60)	ribosomal protein(PC00202)	Arabidopsis thaliana
ARATH|TAIR=locus=2179260|UniProtKB=Q8W1D5	CIPK25	CBL-interacting serine_threonine-protein kinase 25;CIPK25;PTN000680434;orthologs	CBL-INTERACTING SERINE_THREONINE-PROTEIN KINASE 25 (PTHR43895:SF174)		Arabidopsis thaliana
ARATH|TAIR=locus=2133832|UniProtKB=Q8VYM6	NOP2B	26S rRNA (cytosine-C(5))-methyltransferase NOP2B;NOP2B;PTN002736885;orthologs	28S RRNA (CYTOSINE(4447)-C(5))-METHYLTRANSFERASE-RELATED (PTHR22807:SF30)	RNA methyltransferase(PC00033)	Arabidopsis thaliana
ARATH|TAIR=locus=2100875|UniProtKB=Q93VK0	PPCK2	Phosphoenolpyruvate carboxylase kinase 2;PPCK2;PTN000681813;orthologs	PHOSPHOENOLPYRUVATE CARBOXYLASE KINASE 2 (PTHR24349:SF414)	non-receptor serine/threonine protein kinase(PC00167)	Arabidopsis thaliana
ARATH|TAIR=locus=2018314|UniProtKB=Q6NM73	PDLP2	Plasmodesmata-located protein 2;PDLP2;PTN001279941;orthologs	PLASMODESMATA-LOCATED PROTEIN 2 (PTHR32080:SF66)		Arabidopsis thaliana
ARATH|TAIR=locus=2017729|UniProtKB=O23138	CYC1	Cytochrome c-1;CYTC-1;PTN000239032;orthologs	CYTOCHROME C-1 (PTHR11961:SF41)		Arabidopsis thaliana
ARATH|TAIR=locus=2197394|UniProtKB=Q8L840	RECQ4A	ATP-dependent DNA helicase Q-like 4A;RECQL4A;PTN000345094;orthologs	ATP-DEPENDENT DNA HELICASE Q-LIKE 4A (PTHR13710:SF153)	DNA helicase(PC00011)	Arabidopsis thaliana
ARATH|TAIR=locus=2199607|UniProtKB=Q9LPU5	IGMT1	Indole glucosinolate O-methyltransferase 1;IGMT1;PTN000202271;orthologs	INDOLE GLUCOSINOLATE O-METHYLTRANSFERASE 1 (PTHR11746:SF343)	methyltransferase(PC00155)	Arabidopsis thaliana
ARATH|TAIR=locus=2132584|UniProtKB=Q94GA6	Q94GA6	MYB transcription factor;MYB85;PTN000068087;orthologs	MYB TRANSCRIPTION FACTOR (PTHR47998:SF87)	homeodomain transcription factor(PC00119)	Arabidopsis thaliana
ARATH|TAIR=locus=2054698|UniProtKB=O80786	MCM5	DNA replication licensing factor MCM5;MCM5;PTN000180221;orthologs	DNA REPLICATION LICENSING FACTOR MCM5 (PTHR11630:SF42)	DNA metabolism protein(PC00009)	Arabidopsis thaliana
ARATH|TAIR=locus=2065505|UniProtKB=F4IIS5	KN5A	Kinesin-like protein KIN-5A;KIN5A;PTN000649347;orthologs	KINESIN-LIKE PROTEIN KIN-5A (PTHR47970:SF1)	microtubule binding motor protein(PC00156)	Arabidopsis thaliana
ARATH|TAIR=locus=2092125|UniProtKB=Q9LU93	MAD2	Mitotic spindle checkpoint protein MAD2;MAD2;PTN000217487;orthologs	MITOTIC SPINDLE ASSEMBLY CHECKPOINT PROTEIN MAD2A (PTHR11842:SF11)		Arabidopsis thaliana
ARATH|TAIR=locus=2146814|UniProtKB=Q66GM8	PAE10	Pectin acetylesterase 10;PAE10;PTN000490476;orthologs	PECTIN ACETYLESTERASE 10 (PTHR21562:SF61)		Arabidopsis thaliana
ARATH|TAIR=locus=2011761|UniProtKB=Q8LF80	CKB21	Cyclin-dependent kinase B2-1;CDKB2-1;PTN000624075;orthologs	CYCLIN-DEPENDENT KINASE B2-1 (PTHR24056:SF410)	non-receptor serine/threonine protein kinase(PC00167)	Arabidopsis thaliana
ARATH|TAIR=locus=2173527|UniProtKB=Q9FME0	RPA70D	Replication protein A 70 kDa DNA-binding subunit D;RPA1D;PTN000588717;orthologs	REPLICATION PROTEIN A 70 KDA DNA-BINDING SUBUNIT B-RELATED (PTHR23273:SF32)	DNA metabolism protein(PC00009)	Arabidopsis thaliana
ARATH|TAIR=locus=2037452|UniProtKB=Q9M817	PTR6	Protein NRT1_ PTR FAMILY 1.2;NPF1.2;PTN000183531;orthologs	PROTEIN NRT1_ PTR FAMILY 1.2 (PTHR11654:SF625)	transporter(PC00227)	Arabidopsis thaliana
ARATH|TAIR=locus=2019287|UniProtKB=Q8VZ87	CB1B	Chlorophyll a-b binding protein 3, chloroplastic;LHCB1.2;PTN000493716;orthologs	CHLOROPHYLL A-B BINDING PROTEIN 1, CHLOROPLASTIC-RELATED (PTHR21649:SF186)		Arabidopsis thaliana
ARATH|TAIR=locus=2102689|UniProtKB=Q9M172	PTR42	Protein NRT1_ PTR FAMILY 2.5;NPF2.5;PTN000183548;orthologs	PROTEIN NRT1_ PTR FAMILY 2.1-RELATED (PTHR11654:SF327)	transporter(PC00227)	Arabidopsis thaliana
ARATH|TAIR=locus=2137375|UniProtKB=Q8W4P8	MEB1	Membrane protein of ER body 1;MEB1;PTN002069178;orthologs	MEMBRANE PROTEIN OF ER BODY 1 (PTHR31851:SF43)	transporter(PC00227)	Arabidopsis thaliana
ARATH|TAIR=locus=2090930|UniProtKB=Q8S403	PHO1	Phosphate transporter PHO1;PHO1;PTN000081960;orthologs	PHOSPHATE TRANSPORTER PHO1 (PTHR10783:SF141)	secondary carrier transporter(PC00258)	Arabidopsis thaliana
ARATH|TAIR=locus=2024122|UniProtKB=Q9ZWA8	FLA9	Fasciclin-like arabinogalactan protein 9;FLA9;PTN000787789;orthologs	FASCICLIN-LIKE ARABINOGALACTAN PROTEIN 9 (PTHR32077:SF72)	cell adhesion molecule(PC00069)	Arabidopsis thaliana
ARATH|TAIR=locus=2076289|UniProtKB=F4J2M6	KN14L	Kinesin-like protein KIN-14L;KIN14L;PTN000649024;orthologs	KINESIN-LIKE PROTEIN KIN-14L (PTHR47972:SF4)	microtubule binding motor protein(PC00156)	Arabidopsis thaliana
ARATH|TAIR=locus=2088897|UniProtKB=Q9LHD1	AB15B	ABC transporter B family member 15;ABCB15;PTN001542674;orthologs	ABC TRANSPORTER B FAMILY MEMBER 15 (PTHR24221:SF528)	ATP-binding cassette (ABC) transporter(PC00003)	Arabidopsis thaliana
ARATH|TAIR=locus=2026465|UniProtKB=F4I0K2	FLN2	Fructokinase-like 2, chloroplastic;FLN2;PTN000062293;orthologs	FRUCTOKINASE-LIKE 2, CHLOROPLASTIC (PTHR43085:SF2)	carbohydrate kinase(PC00065)	Arabidopsis thaliana
ARATH|TAIR=locus=2061436|UniProtKB=Q1PF08	SCP22	Serine carboxypeptidase-like 22;SCPL22;PTN000210938;orthologs	SERINE CARBOXYPEPTIDASE-LIKE 22-RELATED (PTHR11802:SF298)	serine protease(PC00203)	Arabidopsis thaliana
ARATH|TAIR=locus=2097218|UniProtKB=Q9M2V5	AB18G	ABC transporter G family member 18;ABCG18;PTN000443693;orthologs	ABC TRANSPORTER G FAMILY MEMBER 17-RELATED (PTHR48041:SF69)	ATP-binding cassette (ABC) transporter(PC00003)	Arabidopsis thaliana
ARATH|TAIR=locus=2103575|UniProtKB=B9TSP7	FACR6	Fatty acyl-CoA reductase 6, chloroplastic;FAR6;PTN001336039;orthologs	FATTY ACYL-COA REDUCTASE 6, CHLOROPLASTIC (PTHR11011:SF66)		Arabidopsis thaliana
ARATH|TAIR=locus=2014574|UniProtKB=Q9SFW6	CCB24	Cyclin-B2-4;CYCB2-4;PTN000020229;orthologs	CYCLIN-B2-4 (PTHR10177:SF402)	kinase activator(PC00138)	Arabidopsis thaliana
ARATH|TAIR=locus=2142808|UniProtKB=Q9SD82	RPA70B	Replication protein A 70 kDa DNA-binding subunit B;RPA1B;PTN000588718;orthologs	REPLICATION PROTEIN A 70 KDA DNA-BINDING SUBUNIT B-RELATED (PTHR23273:SF32)	DNA metabolism protein(PC00009)	Arabidopsis thaliana
ARATH|TAIR=locus=2200965|UniProtKB=Q93V56	PPA1	Soluble inorganic pyrophosphatase 1;PPA1;PTN000032547;orthologs	SOLUBLE INORGANIC PYROPHOSPHATASE 1 (PTHR10286:SF72)	pyrophosphatase(PC00196)	Arabidopsis thaliana
ARATH|TAIR=locus=2182039|UniProtKB=Q2V338	WNK9	Probable serine_threonine-protein kinase WNK9;WNK9;PTN001420313;orthologs	SERINE_THREONINE-PROTEIN KINASE WNK9-RELATED (PTHR13902:SF116)	non-receptor serine/threonine protein kinase(PC00167)	Arabidopsis thaliana
ARATH|TAIR=locus=2024745|UniProtKB=Q9SRW9	CSLD5	Cellulose synthase-like protein D5;CSLD5;PTN000792726;orthologs	CELLULOSE SYNTHASE-LIKE PROTEIN D5 (PTHR13301:SF183)	DNA-binding transcription factor(PC00218)	Arabidopsis thaliana
ARATH|TAIR=locus=2027207|UniProtKB=Q9S804	Q9S804	F25A4.4;F9E10.15;PTN000125765;orthologs	F25A4.4 (PTHR11157:SF123)	acyltransferase(PC00042)	Arabidopsis thaliana
ARATH|EnsemblGenome=AT4G24230|UniProtKB=Q9STX1	ACBP3	Acyl-CoA-binding domain-containing protein 3;ACBP3;PTN002761792;orthologs	ACYL-COA-BINDING DOMAIN-CONTAINING PROTEIN 3 (PTHR23310:SF122)	transfer/carrier protein(PC00219)	Arabidopsis thaliana
ARATH|TAIR=locus=2139144|UniProtKB=Q9SPG1	Q9SPG1	Myb domain protein 42;MYB42;PTN000837313;orthologs	MYB DOMAIN PROTEIN 42 (PTHR47998:SF33)	homeodomain transcription factor(PC00119)	Arabidopsis thaliana
ARATH|TAIR=locus=2028240|UniProtKB=Q9LPD9	MCM2	DNA replication licensing factor MCM2;MCM2;PTN000179967;orthologs	DNA REPLICATION LICENSING FACTOR MCM2 (PTHR11630:SF44)	DNA metabolism protein(PC00009)	Arabidopsis thaliana
ARATH|TAIR=locus=2035989|UniProtKB=O22040	ANP1	Mitogen-activated protein kinase kinase kinase ANP1;ANP1;PTN001554428;orthologs	MITOGEN-ACTIVATED PROTEIN KINASE KINASE KINASE 19 (PTHR48011:SF4)		Arabidopsis thaliana
ARATH|TAIR=locus=2084066|UniProtKB=Q9LFF9	IPYR4	Soluble inorganic pyrophosphatase 4;PPA4;PTN000032555;orthologs	SOLUBLE INORGANIC PYROPHOSPHATASE 4 (PTHR10286:SF59)	pyrophosphatase(PC00196)	Arabidopsis thaliana
ARATH|TAIR=locus=2044835|UniProtKB=Q9SJP9	PROT3	Proline transporter 3;PROT3;PTN000535998;orthologs	PROLINE TRANSPORTER 3 (PTHR48017:SF248)		Arabidopsis thaliana

## Sheet: Desintoxication
Gen ID	Mapped Ids	Gene Name Gene Symbol Persistent id Orthologs	PANTHER Family/Subfamily	PANTHER Protein Class	Species
ARATH|TAIR=locus=2025237|UniProtKB=P06525	ADH1	Alcohol dehydrogenase class-P;ADH1;PTN001363896;orthologs	ALCOHOL DEHYDROGENASE CLASS-P (PTHR43880:SF26)	dehydrogenase(PC00092)	Arabidopsis thaliana

## Sheet: Developmental process
Gen ID	Mapped Ids	Gene Name Gene Symbol Persistent id Orthologs	PANTHER Family/Subfamily	PANTHER Protein Class	Species
ARATH|TAIR=locus=2125008|UniProtKB=Q9M157	ETC3	MYB-like transcription factor ETC3;ETC3;PTN004178942;orthologs	MYB-LIKE TRANSCRIPTION FACTOR ETC3 (PTHR47998:SF48)	homeodomain transcription factor(PC00119)	Arabidopsis thaliana
ARATH|TAIR=locus=2126101|UniProtKB=Q5XF03	GPAT8	Probable glycerol-3-phosphate acyltransferase 8;GPAT8;PTN001810444;orthologs	GLYCEROL-3-PHOSPHATE ACYLTRANSFERASE 8-RELATED (PTHR15486:SF70)	scaffold/adaptor protein(PC00226)	Arabidopsis thaliana
ARATH|TAIR=locus=2051338|UniProtKB=Q9SKU2	EXPB1	Expansin-B1;EXPB1;PTN001588365;orthologs	EXPANSIN-B1 (PTHR31692:SF59)		Arabidopsis thaliana
ARATH|TAIR=locus=2010177|UniProtKB=Q9XIA9	LACS2	Long chain acyl-CoA synthetase 2;LACS2;PTN000645111;orthologs	LONG CHAIN ACYL-COA SYNTHETASE 2 (PTHR43272:SF4)	ligase(PC00142)	Arabidopsis thaliana
ARATH|TAIR=locus=2132584|UniProtKB=Q94GA6	Q94GA6	MYB transcription factor;MYB85;PTN000068087;orthologs	MYB TRANSCRIPTION FACTOR (PTHR47998:SF87)	homeodomain transcription factor(PC00119)	Arabidopsis thaliana
ARATH|TAIR=locus=2091931|UniProtKB=Q8W030	WIP4	Zinc finger protein WIP4;WIP4;PTN002239037;orthologs	ZINC FINGER PROTEIN WIP4 (PTHR45878:SF12)		Arabidopsis thaliana
ARATH|TAIR=locus=2139144|UniProtKB=Q9SPG1	Q9SPG1	Myb domain protein 42;MYB42;PTN000837313;orthologs	MYB DOMAIN PROTEIN 42 (PTHR47998:SF33)	homeodomain transcription factor(PC00119)	Arabidopsis thaliana

## Sheet: Homeostatic process
Gen ID	Mapped Ids	Gene Name Gene Symbol Persistent id Orthologs	PANTHER Family/Subfamily	PANTHER Protein Class	Species
ARATH|EnsemblGenome=AT2G15570|UniProtKB=Q9SEU7	GAT1	Thioredoxin M3, chloroplastic;GAT1;PTN002883505;orthologs	THIOREDOXIN, MITOCHONDRIAL (PTHR43601:SF3)	oxidoreductase(PC00176)	Arabidopsis thaliana
ARATH|TAIR=locus=2009709|UniProtKB=Q9SRZ4	TPX2	Peroxiredoxin-2C;PRXIIC;PTN000046599;orthologs	PEROXIREDOXIN-2A-RELATED (PTHR10430:SF8)	oxidoreductase(PC00176)	Arabidopsis thaliana
ARATH|TAIR=locus=2099585|UniProtKB=Q9C5L3	GLPT1	Putative glycerol-3-phosphate transporter 1;At3g47420;PTN000184937;orthologs	GLYCEROL-3-PHOSPHATE TRANSPORTER 1-RELATED (PTHR43184:SF15)	transporter(PC00227)	Arabidopsis thaliana
ARATH|TAIR=locus=2074348|UniProtKB=Q93Z81	CAX3	Vacuolar cation_proton exchanger 3;CAX3;PTN000772384;orthologs	VACUOLAR CATION_PROTON EXCHANGER 3 (PTHR31503:SF1)	transporter(PC00227)	Arabidopsis thaliana
ARATH|TAIR=locus=2098033|UniProtKB=Q9M1P7	BOR2	Probable boron transporter 2;BOR2;PTN001351471;orthologs	BORON TRANSPORTER 2-RELATED (PTHR11453:SF115)	secondary carrier transporter(PC00258)	Arabidopsis thaliana
ARATH|TAIR=locus=2163842|UniProtKB=Q9FJV7	MCU4	Calcium uniporter protein 4, mitochondrial;At5g42610;PTN000336077;orthologs	CALCIUM UNIPORTER PROTEIN 4, MITOCHONDRIAL (PTHR13462:SF17)		Arabidopsis thaliana
ARATH|TAIR=locus=2137375|UniProtKB=Q8W4P8	MEB1	Membrane protein of ER body 1;MEB1;PTN002069178;orthologs	MEMBRANE PROTEIN OF ER BODY 1 (PTHR31851:SF43)	transporter(PC00227)	Arabidopsis thaliana

## Sheet: Localization
Gen ID	Mapped Ids	Gene Name Gene Symbol Persistent id Orthologs	PANTHER Family/Subfamily	PANTHER Protein Class	Species
ARATH|TAIR=locus=2012458|UniProtKB=Q93ZF5	PHO11	Phosphate transporter PHO1 homolog 1;PHO1-H1;PTN001324910;orthologs	XENOTROPIC AND POLYTROPIC RETROVIRUS RECEPTOR 1 (PTHR10783:SF103)	secondary carrier transporter(PC00258)	Arabidopsis thaliana
ARATH|TAIR=locus=2082018|UniProtKB=Q9LY51	PLC7	Phosphoinositide phospholipase C 7;PLC7;PTN000036877;orthologs	PHOSPHOINOSITIDE PHOSPHOLIPASE C 7 (PTHR10336:SF156)	phospholipase(PC00186)	Arabidopsis thaliana
ARATH|TAIR=locus=2010464|UniProtKB=Q9C7F8	AB13B	ABC transporter B family member 13;ABCB13;PTN001542682;orthologs	ABC TRANSPORTER B FAMILY MEMBER 13-RELATED (PTHR24221:SF415)	ATP-binding cassette (ABC) transporter(PC00003)	Arabidopsis thaliana
ARATH|TAIR=locus=2016600|UniProtKB=Q42400	NAT2	Amino acid permease 1;AAP1;PTN000536032;orthologs	AMINO ACID PERMEASE 1 (PTHR48017:SF46)		Arabidopsis thaliana
ARATH|TAIR=locus=2099413|UniProtKB=Q9M2Z8	MPT2	Mitochondrial phosphate carrier protein 2, mitochondrial;MPT2;PTN000640047;orthologs	MITOCHONDRIAL PHOSPHATE CARRIER PROTEIN 2, MITOCHONDRIAL (PTHR45671:SF32)	mitochondrial carrier protein(PC00158)	Arabidopsis thaliana
ARATH|TAIR=locus=2029589|UniProtKB=Q9SA05	POT10	Potassium transporter 10;POT10;PTN000776806;orthologs	POTASSIUM TRANSPORTER 10 (PTHR30540:SF95)	transporter(PC00227)	Arabidopsis thaliana
ARATH|TAIR=locus=2014779|UniProtKB=Q6R8G7	PHO1	Phosphate transporter PHO1 homolog 3;PHO1_H3;PTN000081965;orthologs	PHOSPHATE TRANSPORTER PHO1 HOMOLOG 3 (PTHR10783:SF4)	secondary carrier transporter(PC00258)	Arabidopsis thaliana
ARATH|TAIR=locus=2079582|UniProtKB=Q9M263	GLP10	Germin-like protein subfamily 2 member 4;GLP10;PTN000775946;orthologs	GERMIN-LIKE PROTEIN SUBFAMILY 2 MEMBER 4 (PTHR31238:SF327)		Arabidopsis thaliana
ARATH|TAIR=locus=2157177|UniProtKB=Q9FGQ6	EB1C	Microtubule-associated protein RP_EB family member 1C;EB1C;PTN000065849;orthologs	EB1, ISOFORM F-RELATED (PTHR10623:SF6)	non-motor microtubule binding protein(PC00166)	Arabidopsis thaliana
ARATH|TAIR=locus=2074348|UniProtKB=Q93Z81	CAX3	Vacuolar cation_proton exchanger 3;CAX3;PTN000772384;orthologs	VACUOLAR CATION_PROTON EXCHANGER 3 (PTHR31503:SF1)	transporter(PC00227)	Arabidopsis thaliana
ARATH|TAIR=locus=2097978|UniProtKB=Q9M1Q9	AB21B	ABC transporter B family member 21;ABCB21;PTN000657956;orthologs	ABC TRANSPORTER B FAMILY MEMBER 21 (PTHR24221:SF621)	ATP-binding cassette (ABC) transporter(PC00003)	Arabidopsis thaliana
ARATH|TAIR=locus=2018032|UniProtKB=Q93Z20	PTR6	Protein NRT1_ PTR FAMILY 8.5;NPF8.5;PTN000183628;orthologs	PROTEIN NRT1_ PTR FAMILY 8.5 (PTHR11654:SF452)	transporter(PC00227)	Arabidopsis thaliana
ARATH|TAIR=locus=2007948|UniProtKB=Q9FZ63	PR1F1	PRA1 family protein F1;PRA1F1;PTN002320345;orthologs	PRA1 FAMILY PROTEIN F1 (PTHR19317:SF39)	membrane traffic protein(PC00150)	Arabidopsis thaliana
ARATH|TAIR=locus=2184832|UniProtKB=Q9FY68	PUMP6	Mitochondrial uncoupling protein 6;PUMP6;PTN000640967;orthologs	MITOCHONDRIAL UNCOUPLING PROTEIN 6 (PTHR45618:SF66)	secondary carrier transporter(PC00258)	Arabidopsis thaliana
ARATH|TAIR=locus=2025620|UniProtKB=Q42374	SY111	Syntaxin-related protein KNOLLE;KN;PTN001461303;orthologs	SYNTAXIN-RELATED PROTEIN KNOLLE (PTHR19957:SF251)	SNARE protein(PC00034)	Arabidopsis thaliana
ARATH|TAIR=locus=2119540|UniProtKB=B3LFA3	NIPA2	Probable magnesium transporter NIPA2;At4g13800;PTN000286526;orthologs	MAGNESIUM TRANSPORTER NIPA2-RELATED (PTHR12570:SF67)	secondary carrier transporter(PC00258)	Arabidopsis thaliana
ARATH|TAIR=locus=2157423|UniProtKB=Q9FI43	MAPC2	Calcium-dependent mitochondrial ATP-magnesium_phosphate carrier protein 2;APC2;PTN000641806;orthologs	CALCIUM-DEPENDENT MITOCHONDRIAL ATP-MAGNESIUM_PHOSPHATE CARRIER PROTEIN 2 (PTHR24089:SF764)	mitochondrial carrier protein(PC00158)	Arabidopsis thaliana
ARATH|TAIR=locus=2009892|UniProtKB=Q9FX63	Q9FX63	Regulator of Vps4 activity in the MVB pathway protein;At1g13340;PTN000255524;orthologs	REGULATOR OF VPS4 ACTIVITY IN THE MVB PATHWAY PROTEIN (PTHR12161:SF16)		Arabidopsis thaliana
ARATH|TAIR=locus=2083850|UniProtKB=Q8GYE0	PHF1	SEC12-like protein 1;PHF1;PTN001513014;orthologs	SEC12-LIKE PROTEIN 1 (PTHR23284:SF2)	guanyl-nucleotide exchange factor(PC00113)	Arabidopsis thaliana
ARATH|TAIR=locus=2167462|UniProtKB=Q8GYB4	CAAT3	Cationic amino acid transporter 3, mitochondrial;CAT3;PTN000208486;orthologs	CATIONIC AMINO ACID TRANSPORTER 3, MITOCHONDRIAL (PTHR43243:SF63)	amino acid transporter(PC00046)	Arabidopsis thaliana
ARATH|TAIR=locus=2185188|UniProtKB=A8MR65	FHL	Protein FAR-RED-ELONGATED HYPOCOTYL 1-LIKE;FHL;PTN002207720;orthologs	PROTEIN FAR-RED-ELONGATED HYPOCOTYL 1-LIKE (PTHR37723:SF1)		Arabidopsis thaliana
ARATH|TAIR=locus=2045750|UniProtKB=Q9SJV5	APG2	Sec-independent protein translocase protein TATC, chloroplastic;TATC;PTN000769489;orthologs	SEC-INDEPENDENT PROTEIN TRANSLOCASE PROTEIN TATC, CHLOROPLASTIC-RELATED (PTHR30371:SF0)		Arabidopsis thaliana
ARATH|TAIR=locus=2098033|UniProtKB=Q9M1P7	BOR2	Probable boron transporter 2;BOR2;PTN001351471;orthologs	BORON TRANSPORTER 2-RELATED (PTHR11453:SF115)	secondary carrier transporter(PC00258)	Arabidopsis thaliana
ARATH|TAIR=locus=2099372|UniProtKB=Q9LH76	RHM3	Trifunctional UDP-glucose 4,6-dehydratase_UDP-4-keto-6-deoxy-D-glucose 3,5-epimerase_UDP-4-keto-L-rhamnose-reductase RHM3;RHM3;PTN000042015;orthologs	TRIFUNCTIONAL UDP-GLUCOSE 4,6-DEHYDRATASE_UDP-4-KETO-6-DEOXY-D-GLUCOSE 3,5-EPIMERASE_UDP-4-KETO-L-RHAMNOSE-REDUCTASE RHM3 (PTHR43000:SF44)	dehydratase(PC00091)	Arabidopsis thaliana
ARATH|TAIR=locus=2076186|UniProtKB=Q9LIR9	NIPA1	Probable magnesium transporter NIPA1;At3g23870;PTN000286517;orthologs	MAGNESIUM TRANSPORTER NIPA1-RELATED (PTHR12570:SF20)	secondary carrier transporter(PC00258)	Arabidopsis thaliana
ARATH|TAIR=locus=2199978|UniProtKB=F4HW02	GAT1	GABA transporter 1;GAT1;PTN000536064;orthologs	GABA TRANSPORTER 1 (PTHR48017:SF119)		Arabidopsis thaliana
ARATH|TAIR=locus=2163842|UniProtKB=Q9FJV7	MCU4	Calcium uniporter protein 4, mitochondrial;At5g42610;PTN000336077;orthologs	CALCIUM UNIPORTER PROTEIN 4, MITOCHONDRIAL (PTHR13462:SF17)		Arabidopsis thaliana
ARATH|TAIR=locus=2018314|UniProtKB=Q6NM73	PDLP2	Plasmodesmata-located protein 2;PDLP2;PTN001279941;orthologs	PLASMODESMATA-LOCATED PROTEIN 2 (PTHR32080:SF66)		Arabidopsis thaliana
ARATH|TAIR=locus=2172888|UniProtKB=Q9FF98	ML3	MD-2-related lipid-recognition protein 3;ML3;PTN007501179;orthologs	MD-2-RELATED LIPID RECOGNITION DOMAIN-CONTAINING PROTEIN-RELATED (PTHR11306:SF54)		Arabidopsis thaliana
ARATH|TAIR=locus=2037452|UniProtKB=Q9M817	PTR6	Protein NRT1_ PTR FAMILY 1.2;NPF1.2;PTN000183531;orthologs	PROTEIN NRT1_ PTR FAMILY 1.2 (PTHR11654:SF625)	transporter(PC00227)	Arabidopsis thaliana
ARATH|TAIR=locus=2102689|UniProtKB=Q9M172	PTR42	Protein NRT1_ PTR FAMILY 2.5;NPF2.5;PTN000183548;orthologs	PROTEIN NRT1_ PTR FAMILY 2.1-RELATED (PTHR11654:SF327)	transporter(PC00227)	Arabidopsis thaliana
ARATH|TAIR=locus=2137375|UniProtKB=Q8W4P8	MEB1	Membrane protein of ER body 1;MEB1;PTN002069178;orthologs	MEMBRANE PROTEIN OF ER BODY 1 (PTHR31851:SF43)	transporter(PC00227)	Arabidopsis thaliana
ARATH|TAIR=locus=2090930|UniProtKB=Q8S403	PHO1	Phosphate transporter PHO1;PHO1;PTN000081960;orthologs	PHOSPHATE TRANSPORTER PHO1 (PTHR10783:SF141)	secondary carrier transporter(PC00258)	Arabidopsis thaliana
ARATH|TAIR=locus=2088897|UniProtKB=Q9LHD1	AB15B	ABC transporter B family member 15;ABCB15;PTN001542674;orthologs	ABC TRANSPORTER B FAMILY MEMBER 15 (PTHR24221:SF528)	ATP-binding cassette (ABC) transporter(PC00003)	Arabidopsis thaliana
ARATH|TAIR=locus=2097218|UniProtKB=Q9M2V5	AB18G	ABC transporter G family member 18;ABCG18;PTN000443693;orthologs	ABC TRANSPORTER G FAMILY MEMBER 17-RELATED (PTHR48041:SF69)	ATP-binding cassette (ABC) transporter(PC00003)	Arabidopsis thaliana
ARATH|TAIR=locus=2044835|UniProtKB=Q9SJP9	PROT3	Proline transporter 3;PROT3;PTN000535998;orthologs	PROLINE TRANSPORTER 3 (PTHR48017:SF248)		Arabidopsis thaliana

## Sheet: Metabolic process
Gen ID	Mapped Ids	Gene Name Gene Symbol Persistent id Orthologs	PANTHER Family/Subfamily	PANTHER Protein Class	Species
ARATH|TAIR=locus=2036099|UniProtKB=O04019	TBP1	26S proteasome regulatory subunit 6A homolog B;RPT5B;PTN000553114;orthologs	26S PROTEASOME REGULATORY SUBUNIT 6A HOMOLOG B (PTHR23073:SF167)	protease(PC00190)	Arabidopsis thaliana
ARATH|TAIR=locus=2148995|UniProtKB=Q6E7H0	ORC3	Origin of replication complex subunit 3;ORC3;PTN000297519;orthologs	ORIGIN RECOGNITION COMPLEX SUBUNIT 3 (PTHR12748:SF0)	replication origin binding protein(PC00199)	Arabidopsis thaliana
ARATH|TAIR=locus=2157994|UniProtKB=Q9FGY1	XYL1	Beta-D-xylosidase 1;BXL1;PTN000770797;orthologs	BETA-D-XYLOSIDASE 1 (PTHR42721:SF8)	glucosidase(PC00108)	Arabidopsis thaliana
ARATH|TAIR=locus=2009031|UniProtKB=Q93Z38	TAR4	Tryptophan aminotransferase-related protein 4;TAR4;PTN000203499;orthologs	TRYPTOPHAN AMINOTRANSFERASE-RELATED PROTEIN 4 (PTHR43795:SF127)	transaminase(PC00216)	Arabidopsis thaliana
ARATH|TAIR=locus=2097730|UniProtKB=Q96324	GSTFB	Glutathione S-transferase F11;GSTF11;PTN001344251;orthologs	GLUTATHIONE S-TRANSFERASE F11 (PTHR43900:SF64)	transferase(PC00220)	Arabidopsis thaliana
ARATH|TAIR=locus=2082112|UniProtKB=Q9FYC4	FAMT	Farnesoic acid carboxyl-O-methyltransferase;FAMT;PTN000772574;orthologs	ATPP-LIKE PROTEIN-RELATED (PTHR31009:SF58)	methyltransferase(PC00155)	Arabidopsis thaliana
ARATH|TAIR=locus=2099609|UniProtKB=Q93V61	LCAT3	Phospholipase A(1) LCAT3;LCAT3;PTN000154140;orthologs	PHOSPHOLIPASE A(1) LCAT3 (PTHR11440:SF53)	acyltransferase(PC00042)	Arabidopsis thaliana
ARATH|TAIR=locus=2076201|UniProtKB=P30182	TOP2	DNA topoisomerase 2;TOP2;PTN000018997;orthologs	DNA TOPOISOMERASE 2 (PTHR10169:SF38)	DNA metabolism protein(PC00009)	Arabidopsis thaliana
ARATH|TAIR=locus=2083213|UniProtKB=O04846	ATCA1	Alpha carbonic anhydrase 1, chloroplastic;ACA1;PTN004503337;orthologs	CARBONIC ANHYDRASE 2, ISOFORM A (PTHR18952:SF266)	dehydratase(PC00091)	Arabidopsis thaliana
ARATH|TAIR=locus=2152445|UniProtKB=Q9FJ47	SAG12	Senescence-specific cysteine protease SAG12;SAG12;PTN000275281;orthologs	SENESCENCE-SPECIFIC CYSTEINE PROTEASE SAG12 (PTHR12411:SF1032)	cysteine protease(PC00081)	Arabidopsis thaliana
ARATH|TAIR=locus=2047067|UniProtKB=Q5XVE2	MCM10	Minichromosome maintenance 10;MCM10;PTN000335764;orthologs	PROTEIN MCM10 HOMOLOG (PTHR13454:SF11)		Arabidopsis thaliana
ARATH|TAIR=locus=2025062|UniProtKB=Q9M7Q7	PCNA1	Proliferating cellular nuclear antigen 1;PCNA;PTN000143498;orthologs	PROLIFERATING CELL NUCLEAR ANTIGEN (PTHR11352:SF0)	DNA polymerase processivity factor(PC00015)	Arabidopsis thaliana
ARATH|TAIR=locus=2102817|UniProtKB=Q9STG6	DUT1	Deoxyuridine 5'-triphosphate nucleotidohydrolase;DUT;PTN000133415;orthologs	DEOXYURIDINE 5'-TRIPHOSPHATE NUCLEOTIDOHYDROLASE (PTHR11241:SF0)	phosphatase(PC00181)	Arabidopsis thaliana
ARATH|TAIR=locus=2052469|UniProtKB=Q9SJ20	RIR1	Ribonucleoside-diphosphate reductase large subunit;RNR1;PTN000171459;orthologs	RIBONUCLEOSIDE-DIPHOSPHATE REDUCTASE LARGE SUBUNIT (PTHR11573:SF6)	reductase(PC00198)	Arabidopsis thaliana
ARATH|TAIR=locus=504956282|UniProtKB=Q5XVI1	SINE1	Protein SINE1;SINE1;PTN000300780;orthologs	PROTEIN SINE1 (PTHR12794:SF2)	RNA splicing factor(PC00148)	Arabidopsis thaliana
ARATH|TAIR=locus=2043298|UniProtKB=Q96266	GSTF5	Glutathione S-transferase F8, chloroplastic;GSTF8;PTN001344252;orthologs	GLUTATHIONE S-TRANSFERASE F8, CHLOROPLASTIC (PTHR43900:SF44)	transferase(PC00220)	Arabidopsis thaliana
ARATH|TAIR=locus=2083524|UniProtKB=Q9SR37	BGL23	Beta-glucosidase 23;BGLU23;PTN000039733;orthologs	BETA-GLUCOSIDASE 23 (PTHR10353:SF266)	glycosidase(PC00110)	Arabidopsis thaliana
ARATH|TAIR=locus=2009056|UniProtKB=Q9FE98	TAR3	Tryptophan aminotransferase-related protein 3;TAR3;PTN000203500;orthologs	TRYPTOPHAN AMINOTRANSFERASE-RELATED PROTEIN 3 (PTHR43795:SF56)	transaminase(PC00216)	Arabidopsis thaliana
ARATH|TAIR=locus=2080585|UniProtKB=Q9M1K2	PI5K4	Phosphatidylinositol 4-phosphate 5-kinase 4;PIP5K4;PTN000557298;orthologs	PHOSPHATIDYLINOSITOL 4-PHOSPHATE 5-KINASE 4 (PTHR23086:SF29)	kinase(PC00137)	Arabidopsis thaliana
ARATH|TAIR=locus=2151349|UniProtKB=Q9LK35	THE1	Receptor-like protein kinase THESEUS 1;THE1;PTN000702977;orthologs	RECEPTOR-LIKE PROTEIN KINASE THESEUS 1 (PTHR27003:SF88)		Arabidopsis thaliana
ARATH|TAIR=locus=2009709|UniProtKB=Q9SRZ4	TPX2	Peroxiredoxin-2C;PRXIIC;PTN000046599;orthologs	PEROXIREDOXIN-2A-RELATED (PTHR10430:SF8)	oxidoreductase(PC00176)	Arabidopsis thaliana
ARATH|TAIR=locus=2024244|UniProtKB=F4I443	BARD1	BRCA1-associated RING domain protein 1;BARD1;PTN000612855;orthologs	BRCA1-ASSOCIATED RING DOMAIN PROTEIN 1 (PTHR13763:SF9)	ubiquitin-protein ligase(PC00234)	Arabidopsis thaliana
ARATH|TAIR=locus=2040605|UniProtKB=Q8S9J0	TAUE4	Sulfite exporter TauE_SafE family protein 4;At2g36630;PTN000370200;orthologs	SULFITE EXPORTER TAUE_SAFE FAMILY PROTEIN 4 (PTHR14255:SF5)	ubiquitin-protein ligase(PC00234)	Arabidopsis thaliana
ARATH|TAIR=locus=2202800|UniProtKB=Q9ZVH3	ORC6	Origin of replication complex subunit 6;ORC6;PTN000333641;orthologs	ORIGIN RECOGNITION COMPLEX SUBUNIT 6 (PTHR13394:SF0)	replication origin binding protein(PC00199)	Arabidopsis thaliana
ARATH|TAIR=locus=2077147|UniProtKB=Q9LZU4	CRK4	Cysteine-rich receptor-like protein kinase 4;CRK4;PTN000702492;orthologs	CYSTEINE-RICH RECEPTOR-LIKE PROTEIN KINASE 19-RELATED (PTHR27002:SF997)	transmembrane signal receptor(PC00197)	Arabidopsis thaliana
ARATH|TAIR=locus=2092349|UniProtKB=D2WL32	GLGB3	1,4-alpha-glucan-branching enzyme 3, chloroplastic_amyloplastic;SBE3;PTN000040078;orthologs	1,4-ALPHA-GLUCAN-BRANCHING ENZYME 3, CHLOROPLASTIC_AMYLOPLASTIC (PTHR43651:SF4)	amylase(PC00048)	Arabidopsis thaliana
ARATH|TAIR=locus=2074815|UniProtKB=Q9SNE5	IRX15	Protein IRREGULAR XYLEM 15;IRX15;PTN000778484;orthologs	PROTEIN IRREGULAR XYLEM 15 (PTHR31444:SF53)		Arabidopsis thaliana
ARATH|TAIR=locus=2139534|UniProtKB=O65688	SQS2	Inactive squalene synthase 2;SQS2;PTN000179339;orthologs	INACTIVE SQUALENE SYNTHASE 2 (PTHR11626:SF3)	transferase(PC00220)	Arabidopsis thaliana
ARATH|EnsemblGenome=AT3G16360|UniProtKB=Q9LU15	AHP4	Histidine-containing phosphotransfer protein 4;AHP4;PTN002000751;orthologs	HISTIDINE-CONTAINING PHOSPHOTRANSFER PROTEIN 4 (PTHR28242:SF43)		Arabidopsis thaliana
ARATH|TAIR=locus=2205523|UniProtKB=Q9ZVP5	M3K18	Mitogen-activated protein kinase kinase kinase 18;MAPKKK18;PTN000686301;orthologs	MITOGEN-ACTIVATED PROTEIN KINASE KINASE KINASE 18 (PTHR48011:SF103)		Arabidopsis thaliana
ARATH|TAIR=locus=2162459|UniProtKB=Q9FNJ8	AROD5	Arogenate dehydratase 5, chloroplastic;ADT5;PTN000470995;orthologs	AROGENATE DEHYDRATASE 5, CHLOROPLASTIC (PTHR21022:SF21)	dehydratase(PC00091)	Arabidopsis thaliana
ARATH|TAIR=locus=2096915|UniProtKB=P38418	LOX2	Lipoxygenase 2, chloroplastic;LOX2;PTN000206322;orthologs	LIPOXYGENASE 2, CHLOROPLASTIC (PTHR11771:SF89)	oxygenase(PC00177)	Arabidopsis thaliana
ARATH|TAIR=locus=2078037|UniProtKB=Q9M9W8	PLDZ2	Phospholipase D zeta 2;PLPZETA2;PTN000431167;orthologs	PHOSPHOLIPASE D ZETA 2 (PTHR18896:SF133)	phospholipase(PC00186)	Arabidopsis thaliana
ARATH|TAIR=locus=2019703|UniProtKB=Q9FZI2	LUP5	Lupeol synthase 5;LUP5;PTN000792628;orthologs	AMYRIN SYNTHASE LUP2-RELATED (PTHR11764:SF52)	cyclase(PC00079)	Arabidopsis thaliana
ARATH|TAIR=locus=2153067|UniProtKB=F4KDA5	2001-10-01	Mitochondrial intermediate peptidase, mitochondrial;OCT1;PTN000211240;orthologs	MITOCHONDRIAL INTERMEDIATE PEPTIDASE (PTHR11804:SF79)	metalloprotease(PC00153)	Arabidopsis thaliana
ARATH|TAIR=locus=2088664|UniProtKB=Q08891	FACR2	Fatty acyl-CoA reductase 2, chloroplastic;FAR2;PTN002251870;orthologs	FATTY ACYL-COA REDUCTASE (PTHR11011:SF45)		Arabidopsis thaliana
ARATH|TAIR=locus=2123191|UniProtKB=Q9SV69	Q9SV69	AGC (cAMP-dependent, cGMP-dependent and protein kinase C) kinase family protein;At4g13000;PTN000682321;orthologs	AGC (CAMP-DEPENDENT, CGMP-DEPENDENT AND PROTEIN KINASE C) KINASE FAMILY PROTEIN-RELATED (PTHR45637:SF8)		Arabidopsis thaliana
ARATH|TAIR=locus=2016004|UniProtKB=Q9FZJ1	GUT1	Probable beta-1,4-xylosyltransferase IRX10;IRX10;PTN000115354;orthologs	BETA-1,4-XYLOSYLTRANSFERASE IRX10-RELATED (PTHR11062:SF339)	glycosyltransferase(PC00111)	Arabidopsis thaliana
ARATH|TAIR=locus=2047441|UniProtKB=Q9SK47	TAT3	Probable aminotransferase TAT3;TAT3;PTN000203035;orthologs	AMINOTRANSFERASE TAT3-RELATED (PTHR45744:SF21)	transaminase(PC00216)	Arabidopsis thaliana
ARATH|TAIR=locus=2129930|UniProtKB=Q9SUL7	CIPK4	CBL-interacting serine_threonine-protein kinase 4;CIPK4;PTN000679646;orthologs	CBL-INTERACTING SERINE_THREONINE-PROTEIN KINASE 4 (PTHR24343:SF366)	non-receptor serine/threonine protein kinase(PC00167)	Arabidopsis thaliana
ARATH|TAIR=locus=2173797|UniProtKB=Q9FL05	Q9FL05	AT5g40270_MSN9_170;MSN9.18;PTN000146665;orthologs	DEOXYNUCLEOSIDE TRIPHOSPHATE TRIPHOSPHOHYDROLASE SAMHD1 (PTHR11373:SF4)	hydrolase(PC00121)	Arabidopsis thaliana
ARATH|TAIR=locus=2025237|UniProtKB=P06525	ADH1	Alcohol dehydrogenase class-P;ADH1;PTN001363896;orthologs	ALCOHOL DEHYDROGENASE CLASS-P (PTHR43880:SF26)	dehydrogenase(PC00092)	Arabidopsis thaliana
ARATH|TAIR=locus=2119647|UniProtKB=Q84MD8	FHYRK	Bifunctional riboflavin kinase_FMN phosphatase;FHY;PTN000507945;orthologs	RIBOFLAVIN KINASE (PTHR22749:SF6)		Arabidopsis thaliana
ARATH|TAIR=locus=2179132|UniProtKB=Q9M040	PDC4	Pyruvate decarboxylase 4;PDC4;PTN000438908;orthologs	PYRUVATE DECARBOXYLASE 3-RELATED (PTHR43452:SF38)	decarboxylase(PC00089)	Arabidopsis thaliana
ARATH|TAIR=locus=2133109|UniProtKB=Q8RXD4	BRCA1	Protein BREAST CANCER SUSCEPTIBILITY 1 homolog;BRCA1;PTN001417510;orthologs	BREAST CANCER TYPE 1 SUSCEPTIBILITY PROTEIN (PTHR13763:SF0)	ubiquitin-protein ligase(PC00234)	Arabidopsis thaliana
ARATH|TAIR=locus=2198258|UniProtKB=Q9XFR9	G2OX2	Gibberellin 2-beta-dioxygenase 2;GA2OX2;PTN001611089;orthologs	GIBBERELLIN 2-BETA-DIOXYGENASE 2 (PTHR47990:SF121)	oxygenase(PC00177)	Arabidopsis thaliana
ARATH|TAIR=locus=2123827|UniProtKB=O82647	PDC1	Pyruvate decarboxylase 1;PDC1;PTN000438907;orthologs	PYRUVATE DECARBOXYLASE 1 (PTHR43452:SF18)	decarboxylase(PC00089)	Arabidopsis thaliana
ARATH|TAIR=locus=2054131|UniProtKB=Q9SIT7	PP151	Pentatricopeptide repeat-containing protein At2g13600;PCMP-E76;PTN000612332;orthologs	DYW_DEAMINASE DOMAIN-CONTAINING PROTEIN (PTHR24015:SF2048)		Arabidopsis thaliana
ARATH|TAIR=locus=2092905|UniProtKB=P28147	TBP1	TATA-box-binding protein 1;TBP1;PTN001298438;orthologs	TATA-BOX-BINDING PROTEIN 1 (PTHR10126:SF48)	general transcription factor(PC00259)	Arabidopsis thaliana
ARATH|TAIR=locus=2169175|UniProtKB=Q93ZR6	WSD1	Wax ester synthase_diacylglycerol acyltransferase 1;WSD1;PTN000781934;orthologs	WAX ESTER SYNTHASE_DIACYLGLYCEROL ACYLTRANSFERASE 1 (PTHR31650:SF30)	acyltransferase(PC00042)	Arabidopsis thaliana
ARATH|TAIR=locus=2040929|UniProtKB=O64698	C7102	Cytochrome P450 710A2;CYP710A2;PTN000669470;orthologs	C-22 STEROL DESATURASE ERG5 (PTHR24286:SF228)	oxygenase(PC00177)	Arabidopsis thaliana
ARATH|TAIR=locus=2046748|UniProtKB=Q8S8S9	MES1	Methylesterase 1;MES1;PTN000106130;orthologs	METHYLESTERASE 1 (PTHR10992:SF1083)	esterase(PC00097)	Arabidopsis thaliana
ARATH|TAIR=locus=2035395|UniProtKB=Q43870	APS2	ATP sulfurylase 2;APS2;PTN000709560;orthologs	ATP SULFURYLASE 2 (PTHR11055:SF37)		Arabidopsis thaliana
ARATH|TAIR=locus=2116997|UniProtKB=O82597	PPA5	Soluble inorganic pyrophosphatase 5;PPA5;PTN000032546;orthologs	SOLUBLE INORGANIC PYROPHOSPHATASE 5 (PTHR10286:SF58)	pyrophosphatase(PC00196)	Arabidopsis thaliana
ARATH|TAIR=locus=2126101|UniProtKB=Q5XF03	GPAT8	Probable glycerol-3-phosphate acyltransferase 8;GPAT8;PTN001810444;orthologs	GLYCEROL-3-PHOSPHATE ACYLTRANSFERASE 8-RELATED (PTHR15486:SF70)	scaffold/adaptor protein(PC00226)	Arabidopsis thaliana
ARATH|TAIR=locus=2144945|UniProtKB=Q1PDV2	SCL28	Serine_arginine-rich SC35-like splicing factor SCL28;SCL28;PTN002351580;orthologs	RRM DOMAIN-CONTAINING PROTEIN (PTHR23147:SF133)	RNA splicing factor(PC00148)	Arabidopsis thaliana
ARATH|TAIR=locus=2152876|UniProtKB=Q9FIM9	CRK4	CDPK-related kinase 4;CRK4;PTN002389977;orthologs	CDPK-RELATED KINASE 4 (PTHR24349:SF186)	non-receptor serine/threonine protein kinase(PC00167)	Arabidopsis thaliana
ARATH|TAIR=locus=2136652|UniProtKB=F4JGR5	PFPB2	Pyrophosphate--fructose 6-phosphate 1-phosphotransferase subunit beta 2;PFP-BETA2;PTN000344409;orthologs	PYROPHOSPHATE--FRUCTOSE 6-PHOSPHATE 1-PHOSPHOTRANSFERASE SUBUNIT BETA 2 (PTHR43650:SF32)	carbohydrate kinase(PC00065)	Arabidopsis thaliana
ARATH|TAIR=locus=2130145|UniProtKB=B3LF83	CYP74B2	Probable inactive linolenate hydroperoxide lyase;CYP74B2;PTN001210145;orthologs	INACTIVE LINOLENATE HYDROPEROXIDE LYASE-RELATED (PTHR24286:SF49)	oxygenase(PC00177)	Arabidopsis thaliana
ARATH|TAIR=locus=2042674|UniProtKB=Q0WVF5	MCM4	DNA replication licensing factor MCM4;MCM4;PTN000180037;orthologs	DNA REPLICATION LICENSING FACTOR MCM4 (PTHR11630:SF66)	DNA metabolism protein(PC00009)	Arabidopsis thaliana
ARATH|TAIR=locus=2078603|UniProtKB=Q9SGA2	GDPD1	Glycerophosphodiester phosphodiesterase GDPD1, chloroplastic;GDPD1;PTN000539123;orthologs	GLYCEROPHOSPHOCHOLINE PHOSPHODIESTERASE GPCPD1 (PTHR22958:SF1)	phosphodiesterase(PC00185)	Arabidopsis thaliana
ARATH|TAIR=locus=2040954|UniProtKB=O80770	SPT52	Putative transcription elongation factor SPT5 homolog 2;At2g34210;PTN001339888;orthologs	TRANSCRIPTION ELONGATION FACTOR SPT5 HOMOLOG 2-RELATED (PTHR11125:SF17)		Arabidopsis thaliana
ARATH|TAIR=locus=2075467|UniProtKB=Q9M8T9	MCC1	Histone acetyltransferase MCC1;MCC1;PTN000380984;orthologs	HISTONE ACETYLTRANSFERASE MCC1 (PTHR14744:SF16)	acetyltransferase(PC00038)	Arabidopsis thaliana
ARATH|TAIR=locus=2119241|UniProtKB=Q8GWW4	GUX2	UDP-glucuronate:xylan alpha-glucuronosyltransferase 2;GUX2;PTN000127169;orthologs	UDP-GLUCURONATE:XYLAN ALPHA-GLUCURONOSYLTRANSFERASE 2 (PTHR11183:SF44)	glycosyltransferase(PC00111)	Arabidopsis thaliana
ARATH|TAIR=locus=2010177|UniProtKB=Q9XIA9	LACS2	Long chain acyl-CoA synthetase 2;LACS2;PTN000645111;orthologs	LONG CHAIN ACYL-COA SYNTHETASE 2 (PTHR43272:SF4)	ligase(PC00142)	Arabidopsis thaliana
ARATH|TAIR=locus=2199582|UniProtKB=Q9LPU8	IGMT4	Indole glucosinolate O-methyltransferase 4;IGMT4;PTN000202268;orthologs	INDOLE GLUCOSINOLATE O-METHYLTRANSFERASE 2-RELATED (PTHR11746:SF232)	methyltransferase(PC00155)	Arabidopsis thaliana
ARATH|TAIR=locus=2138106|UniProtKB=Q0WVN5	CSLG3	Cellulose synthase-like protein G3;CSLG3;PTN001778790;orthologs	CELLULOSE SYNTHASE-LIKE PROTEIN G1-RELATED (PTHR13301:SF41)	DNA-binding transcription factor(PC00218)	Arabidopsis thaliana
ARATH|TAIR=locus=2094014|UniProtKB=Q9LSB1	GUX1	UDP-glucuronate:xylan alpha-glucuronosyltransferase 1;GUX1;PTN000127163;orthologs	UDP-GLUCURONATE:XYLAN ALPHA-GLUCURONOSYLTRANSFERASE 1 (PTHR11183:SF152)	glycosyltransferase(PC00111)	Arabidopsis thaliana
ARATH|TAIR=locus=2099372|UniProtKB=Q9LH76	RHM3	Trifunctional UDP-glucose 4,6-dehydratase_UDP-4-keto-6-deoxy-D-glucose 3,5-epimerase_UDP-4-keto-L-rhamnose-reductase RHM3;RHM3;PTN000042015;orthologs	TRIFUNCTIONAL UDP-GLUCOSE 4,6-DEHYDRATASE_UDP-4-KETO-6-DEOXY-D-GLUCOSE 3,5-EPIMERASE_UDP-4-KETO-L-RHAMNOSE-REDUCTASE RHM3 (PTHR43000:SF44)	dehydratase(PC00091)	Arabidopsis thaliana
ARATH|TAIR=locus=2019449|UniProtKB=Q9SGU9	MGL	Methionine gamma-lyase;MGL;PTN000211697;orthologs	CYSTATHIONINE GAMMA-LYASE (PTHR11808:SF15)	lyase(PC00144)	Arabidopsis thaliana
ARATH|TAIR=locus=2099639|UniProtKB=Q9SRQ7	NPC4	Non-specific phospholipase C4;NPC4;PTN000779747;orthologs	NON-SPECIFIC PHOSPHOLIPASE C4-RELATED (PTHR31956:SF28)	phospholipase(PC00186)	Arabidopsis thaliana
ARATH|TAIR=locus=2015819|UniProtKB=Q8L7T3	UBC20	Ubiquitin-conjugating enzyme E2 20;UBC20;PTN000630650;orthologs	UBIQUITIN-CONJUGATING ENZYME E2 20 (PTHR24068:SF398)	ubiquitin-protein ligase(PC00234)	Arabidopsis thaliana
ARATH|EnsemblGenome=AT4G23220|UniProtKB=Q8H199	CRK14	Cysteine-rich receptor-like protein kinase 14;CRK14;PTN002819901;orthologs	CYSTEINE-RICH RECEPTOR-LIKE PROTEIN KINASE 14-RELATED (PTHR27002:SF1053)	transmembrane signal receptor(PC00197)	Arabidopsis thaliana
ARATH|TAIR=locus=2098333|UniProtKB=Q9S7D1	DGDG1	Digalactosyldiacylglycerol synthase 1, chloroplastic;DGD1;PTN000283136;orthologs	DIGALACTOSYLDIACYLGLYCEROL SYNTHASE 1, CHLOROPLASTIC (PTHR46132:SF6)		Arabidopsis thaliana
ARATH|TAIR=locus=2159078|UniProtKB=Q8LPL5	CCS52B	Protein FIZZY-RELATED 3;FZR3;PTN000460187;orthologs	PROTEIN FIZZY-RELATED 3 (PTHR19918:SF36)	ubiquitin-protein ligase(PC00234)	Arabidopsis thaliana
ARATH|TAIR=locus=2024775|UniProtKB=Q9SRY6	GSTF5	Glutathione S-transferase F5;GSTF5;PTN001344255;orthologs	GLUTATHIONE S-TRANSFERASE F5 (PTHR43900:SF60)	transferase(PC00220)	Arabidopsis thaliana
ARATH|TAIR=locus=2116337|UniProtKB=F4JVU5	EMB2788	Ribosome 60S biogenesis amino-terminal protein;EMB2788;PTN001004280;orthologs	NUCLEOLAR PRE-RIBOSOMAL-ASSOCIATED PROTEIN 1 (PTHR13500:SF0)		Arabidopsis thaliana
ARATH|TAIR=locus=2082038|UniProtKB=F4IY62	UGPA3	UTP--glucose-1-phosphate uridylyltransferase 3, chloroplastic;UGP3;PTN000942892;orthologs	UTP--GLUCOSE-1-PHOSPHATE URIDYLYLTRANSFERASE 3, CHLOROPLASTIC (PTHR11952:SF14)		Arabidopsis thaliana
ARATH|TAIR=locus=2138743|UniProtKB=Q9ZPF5	ARGAH2	Arginase 2, chloroplastic_mitochondrial;ARGAH2;PTN000144555;orthologs	ARGINASE 2, CHLOROPLASTIC_MITOCHONDRIAL (PTHR11358:SF32)	hydrolase(PC00121)	Arabidopsis thaliana
ARATH|TAIR=locus=2178935|UniProtKB=Q9SWW6	CESA7	Cellulose synthase A catalytic subunit 7 [UDP-forming];CESA7;PTN001410224;orthologs	CELLULOSE SYNTHASE A CATALYTIC SUBUNIT 7 [UDP-FORMING] (PTHR13301:SF28)	DNA-binding transcription factor(PC00218)	Arabidopsis thaliana
ARATH|TAIR=locus=2040555|UniProtKB=Q42347	RL241	60S ribosomal protein L24-1;RPL24A;PTN000082569;orthologs	60S RIBOSOMAL PROTEIN L24-1-RELATED (PTHR10792:SF60)	ribosomal protein(PC00202)	Arabidopsis thaliana
ARATH|TAIR=locus=2179260|UniProtKB=Q8W1D5	CIPK25	CBL-interacting serine_threonine-protein kinase 25;CIPK25;PTN000680434;orthologs	CBL-INTERACTING SERINE_THREONINE-PROTEIN KINASE 25 (PTHR43895:SF174)		Arabidopsis thaliana
ARATH|TAIR=locus=2094058|UniProtKB=Q9LJK2	CYP707A4	Abscisic acid 8'-hydroxylase 4;CYP707A4;PTN000669462;orthologs	ABSCISIC ACID 8'-HYDROXYLASE 4 (PTHR24286:SF376)	oxygenase(PC00177)	Arabidopsis thaliana
ARATH|TAIR=locus=2133832|UniProtKB=Q8VYM6	NOP2B	26S rRNA (cytosine-C(5))-methyltransferase NOP2B;NOP2B;PTN002736885;orthologs	28S RRNA (CYTOSINE(4447)-C(5))-METHYLTRANSFERASE-RELATED (PTHR22807:SF30)	RNA methyltransferase(PC00033)	Arabidopsis thaliana
ARATH|TAIR=locus=2100875|UniProtKB=Q93VK0	PPCK2	Phosphoenolpyruvate carboxylase kinase 2;PPCK2;PTN000681813;orthologs	PHOSPHOENOLPYRUVATE CARBOXYLASE KINASE 2 (PTHR24349:SF414)	non-receptor serine/threonine protein kinase(PC00167)	Arabidopsis thaliana
ARATH|TAIR=locus=2017729|UniProtKB=O23138	CYC1	Cytochrome c-1;CYTC-1;PTN000239032;orthologs	CYTOCHROME C-1 (PTHR11961:SF41)		Arabidopsis thaliana
ARATH|TAIR=locus=2197394|UniProtKB=Q8L840	RECQ4A	ATP-dependent DNA helicase Q-like 4A;RECQL4A;PTN000345094;orthologs	ATP-DEPENDENT DNA HELICASE Q-LIKE 4A (PTHR13710:SF153)	DNA helicase(PC00011)	Arabidopsis thaliana
ARATH|TAIR=locus=2199607|UniProtKB=Q9LPU5	IGMT1	Indole glucosinolate O-methyltransferase 1;IGMT1;PTN000202271;orthologs	INDOLE GLUCOSINOLATE O-METHYLTRANSFERASE 1 (PTHR11746:SF343)	methyltransferase(PC00155)	Arabidopsis thaliana
ARATH|TAIR=locus=2054698|UniProtKB=O80786	MCM5	DNA replication licensing factor MCM5;MCM5;PTN000180221;orthologs	DNA REPLICATION LICENSING FACTOR MCM5 (PTHR11630:SF42)	DNA metabolism protein(PC00009)	Arabidopsis thaliana
ARATH|TAIR=locus=2011761|UniProtKB=Q8LF80	CKB21	Cyclin-dependent kinase B2-1;CDKB2-1;PTN000624075;orthologs	CYCLIN-DEPENDENT KINASE B2-1 (PTHR24056:SF410)	non-receptor serine/threonine protein kinase(PC00167)	Arabidopsis thaliana
ARATH|TAIR=locus=2173527|UniProtKB=Q9FME0	RPA70D	Replication protein A 70 kDa DNA-binding subunit D;RPA1D;PTN000588717;orthologs	REPLICATION PROTEIN A 70 KDA DNA-BINDING SUBUNIT B-RELATED (PTHR23273:SF32)	DNA metabolism protein(PC00009)	Arabidopsis thaliana
ARATH|TAIR=locus=2019287|UniProtKB=Q8VZ87	CB1B	Chlorophyll a-b binding protein 3, chloroplastic;LHCB1.2;PTN000493716;orthologs	CHLOROPHYLL A-B BINDING PROTEIN 1, CHLOROPLASTIC-RELATED (PTHR21649:SF186)		Arabidopsis thaliana
ARATH|TAIR=locus=2026465|UniProtKB=F4I0K2	FLN2	Fructokinase-like 2, chloroplastic;FLN2;PTN000062293;orthologs	FRUCTOKINASE-LIKE 2, CHLOROPLASTIC (PTHR43085:SF2)	carbohydrate kinase(PC00065)	Arabidopsis thaliana
ARATH|TAIR=locus=2167215|UniProtKB=Q9FE46	GSTFC	Glutathione S-transferase F12;GSTF12;PTN001344250;orthologs	GLUTATHIONE S-TRANSFERASE F12 (PTHR43900:SF54)	transferase(PC00220)	Arabidopsis thaliana
ARATH|TAIR=locus=2103575|UniProtKB=B9TSP7	FACR6	Fatty acyl-CoA reductase 6, chloroplastic;FAR6;PTN001336039;orthologs	FATTY ACYL-COA REDUCTASE 6, CHLOROPLASTIC (PTHR11011:SF66)		Arabidopsis thaliana
ARATH|TAIR=locus=2142808|UniProtKB=Q9SD82	RPA70B	Replication protein A 70 kDa DNA-binding subunit B;RPA1B;PTN000588718;orthologs	REPLICATION PROTEIN A 70 KDA DNA-BINDING SUBUNIT B-RELATED (PTHR23273:SF32)	DNA metabolism protein(PC00009)	Arabidopsis thaliana
ARATH|TAIR=locus=2200965|UniProtKB=Q93V56	PPA1	Soluble inorganic pyrophosphatase 1;PPA1;PTN000032547;orthologs	SOLUBLE INORGANIC PYROPHOSPHATASE 1 (PTHR10286:SF72)	pyrophosphatase(PC00196)	Arabidopsis thaliana
ARATH|TAIR=locus=2182039|UniProtKB=Q2V338	WNK9	Probable serine_threonine-protein kinase WNK9;WNK9;PTN001420313;orthologs	SERINE_THREONINE-PROTEIN KINASE WNK9-RELATED (PTHR13902:SF116)	non-receptor serine/threonine protein kinase(PC00167)	Arabidopsis thaliana
ARATH|TAIR=locus=2027207|UniProtKB=Q9S804	Q9S804	F25A4.4;F9E10.15;PTN000125765;orthologs	F25A4.4 (PTHR11157:SF123)	acyltransferase(PC00042)	Arabidopsis thaliana
ARATH|TAIR=locus=2827068|UniProtKB=F4HVY0	CER1	Very-long-chain aldehyde decarbonylase CER1;CER1;PTN000221436;orthologs	VERY-LONG-CHAIN ALDEHYDE DECARBONYLASE CER1 (PTHR11863:SF193)	oxidase(PC00175)	Arabidopsis thaliana
ARATH|TAIR=locus=2009420|UniProtKB=Q8VYZ0	ORTH2	E3 ubiquitin-protein ligase ORTHRUS 2;ORTH2;PTN000365217;orthologs	E3 UBIQUITIN-PROTEIN LIGASE ORTHRUS 1-RELATED (PTHR14140:SF46)	ubiquitin-protein ligase(PC00234)	Arabidopsis thaliana
ARATH|EnsemblGenome=AT4G24230|UniProtKB=Q9STX1	ACBP3	Acyl-CoA-binding domain-containing protein 3;ACBP3;PTN002761792;orthologs	ACYL-COA-BINDING DOMAIN-CONTAINING PROTEIN 3 (PTHR23310:SF122)	transfer/carrier protein(PC00219)	Arabidopsis thaliana
ARATH|TAIR=locus=2122113|UniProtKB=O65493	XCP1	Cysteine protease XCP1;XCP1;PTN000275227;orthologs	CYSTEINE PROTEASE XCP1 (PTHR12411:SF964)	cysteine protease(PC00081)	Arabidopsis thaliana
ARATH|TAIR=locus=2028240|UniProtKB=Q9LPD9	MCM2	DNA replication licensing factor MCM2;MCM2;PTN000179967;orthologs	DNA REPLICATION LICENSING FACTOR MCM2 (PTHR11630:SF44)	DNA metabolism protein(PC00009)	Arabidopsis thaliana
ARATH|TAIR=locus=2035989|UniProtKB=O22040	ANP1	Mitogen-activated protein kinase kinase kinase ANP1;ANP1;PTN001554428;orthologs	MITOGEN-ACTIVATED PROTEIN KINASE KINASE KINASE 19 (PTHR48011:SF4)		Arabidopsis thaliana
ARATH|TAIR=locus=2084066|UniProtKB=Q9LFF9	IPYR4	Soluble inorganic pyrophosphatase 4;PPA4;PTN000032555;orthologs	SOLUBLE INORGANIC PYROPHOSPHATASE 4 (PTHR10286:SF59)	pyrophosphatase(PC00196)	Arabidopsis thaliana

## Sheet: Reproduction
Gen ID	Mapped Ids	Gene Name Gene Symbol Persistent id Orthologs	PANTHER Family/Subfamily	PANTHER Protein Class	Species
ARATH|TAIR=locus=2076201|UniProtKB=P30182	TOP2	DNA topoisomerase 2;TOP2;PTN000018997;orthologs	DNA TOPOISOMERASE 2 (PTHR10169:SF38)	DNA metabolism protein(PC00009)	Arabidopsis thaliana
ARATH|TAIR=locus=2173527|UniProtKB=Q9FME0	RPA70D	Replication protein A 70 kDa DNA-binding subunit D;RPA1D;PTN000588717;orthologs	REPLICATION PROTEIN A 70 KDA DNA-BINDING SUBUNIT B-RELATED (PTHR23273:SF32)	DNA metabolism protein(PC00009)	Arabidopsis thaliana
ARATH|TAIR=locus=2142808|UniProtKB=Q9SD82	RPA70B	Replication protein A 70 kDa DNA-binding subunit B;RPA1B;PTN000588718;orthologs	REPLICATION PROTEIN A 70 KDA DNA-BINDING SUBUNIT B-RELATED (PTHR23273:SF32)	DNA metabolism protein(PC00009)	Arabidopsis thaliana

## Sheet: Reproductive process
Gen ID	Mapped Ids	Gene Name Gene Symbol Persistent id Orthologs	PANTHER Family/Subfamily	PANTHER Protein Class	Species
ARATH|TAIR=locus=2076201|UniProtKB=P30182	TOP2	DNA topoisomerase 2;TOP2;PTN000018997;orthologs	DNA TOPOISOMERASE 2 (PTHR10169:SF38)	DNA metabolism protein(PC00009)	Arabidopsis thaliana
ARATH|TAIR=locus=2173527|UniProtKB=Q9FME0	RPA70D	Replication protein A 70 kDa DNA-binding subunit D;RPA1D;PTN000588717;orthologs	REPLICATION PROTEIN A 70 KDA DNA-BINDING SUBUNIT B-RELATED (PTHR23273:SF32)	DNA metabolism protein(PC00009)	Arabidopsis thaliana
ARATH|TAIR=locus=2142808|UniProtKB=Q9SD82	RPA70B	Replication protein A 70 kDa DNA-binding subunit B;RPA1B;PTN000588718;orthologs	REPLICATION PROTEIN A 70 KDA DNA-BINDING SUBUNIT B-RELATED (PTHR23273:SF32)	DNA metabolism protein(PC00009)	Arabidopsis thaliana

[truncated: 1 more sheets: Response to stimulus]
