# Supplementary material for: The Characterization of a Novel PrMADS11 Transcription Factor from Pinus radiata Induced Early in Bent Pine Stem
Source: Int J Mol Sci. 2024 Jun 30;25(13):7245. doi: 10.3390/ijms25137245 (PMC11241540; doi:10.3390/ijms25137245)
Supplement: Supplementary file 1 [file ijms-25-07245-s001.zip › Suppl_Table S3.xlsx]

## Sheet: fold change
AGIcode	p value	exp log2	Short description	Uniprotcode
AT1G01110	0.0327168	-1.14654	IQ-domain 18	Q9MAM4-1
AT1G01370	0.014899	-1.27664	Histone superfamily protein	Q8RVQ9-1
AT1G01580	0.00972973	-1.31977	ferric reduction oxidase 2	FRO2
AT1G01600	0.0215649	-1.15916	cytochrome P450, family 86, subfamily A, polypeptide 4	CYP86A4
AT1G01680	0.0176087	-1.15467	plant U-box 54	PUB54
AT1G01900	0.0274671	-1.16024	subtilase family protein	SBT11
AT1G02205	0.00186047	-1.70693	Fatty acid hydroxylase superfamily	CER1
AT1G02310	0.0365602	1.17614	Glycosyl hydrolase superfamily protein	MAN1
AT1G02450	0	-1.81963	NIM1-interacting 1	NIMI1
AT1G02460	0.00174312	2.25629	Pectin lyase-like superfamily protein	Q9FWX5
AT1G02730	0.00517544	-1.48887	cellulose synthase-like D5	CSLD5
AT1G02940	0.0369022	-1.03422	glutathione S-transferase (class phi) 5	GSTF5
AT1G03020	0.00245902	2.05406	Thioredoxin superfamily protein	GRXS1
AT1G03780	0.0121196	-1.28667	targeting protein for XKLP2	TPX2
AT1G03870	0.00191489	-1.68067	FASCICLIN-like arabinoogalactan 9	FLA9
AT1G04020	0.0209962	-1.17637	breast cancer associated RING 1	BARD1
AT1G04425	0.0308955	-1.14799	other RNA
AT1G04520	0.0454157	-1.04381	plasmodesmata-located protein 2	PDLP2
AT1G04680	0.0279032	-1.18664	Pectin lyase-like superfamily protein	PLY1
AT1G04770	0.01	-1.34321	Tetratricopeptide repeat (TPR)-like superfamily protein	SDI2
AT1G05000	0.00189655	2.21558	Phosphotyrosine protein phosphatases superfamily protein	DSP1
AT1G05100	0.0372182	1.23956	mitogen-activated protein kinase kinase kinase 18	M3K18
AT1G05300	0.0152174	1.38117	zinc transporter 5 precursor	F4I8P9
AT1G05340	0.00668421	1.65998	0	O23035
AT1G05575	0.0251724	1.26932	0
AT1G05610	0.0348223	1.35588	ADP-glucose pyrophosphorylase small subunit 2	APS2
AT1G05710	0.0272277	-1.13408	basic helix-loop-helix (bHLH) DNA-binding superfamily protein	BH153
AT1G06160	0.00108696	2.31266	octadecanoid-responsive Arabidopsis AP2/ERF 59	ERF94
AT1G06350	0.016789	-1.30086	Fatty acid desaturase family protein	ADSL4
AT1G07050	0.045566	-1.02855	CCT motif family protein	Q8LDM8
AT1G07120	0.00312057	1.88339	0	Q9LMK4
AT1G07128	0.0473511	1.06764	0
AT1G07370	0.0226812	-1.17654	proliferating cellular nuclear antigen 1	PCNA1
AT1G07400	0.015	-1.22955	HSP20-like chaperones superfamily protein	HS178
AT1G07490	0.024078	-1.12476	ROTUNDIFOLIA like 3	DVL9
AT1G07610	0.00725191	-1.41052	metallothionein 1C	MT1C
AT1G07880	0.00440476	-1.61165	Protein kinase superfamily protein	MPK13
AT1G08165	0	3.1259	0	F4HUE2
AT1G08230	0.00673797	1.69493	Transmembrane amino acid transporter family protein	GAT1
AT1G08310	0	4.11304	alpha/beta-Hydrolases superfamily protein	A8MRK8
AT1G08340	0.00748815	1.55771	Rho GTPase activating protein with PAK-box/P21-Rho-binding domain	RGAP5
AT1G08560	0.0110559	-1.34092	syntaxin of plants 111	SY111
AT1G08650	0.0227795	1.30451	phosphoenolpyruvate carboxylase kinase 1	F4HXN6
AT1G09000	0.0484862	-1.0256	NPK1-related protein kinase 1	ANP1
AT1G09070	0.0193069	1.32337	soybean gene regulated by cold-2	SRC2
AT1G09240	0.0249133	1.26978	nicotianamine synthase 3	NAS3
AT1G09350	0	2.75333	galactinol synthase 3	GOLS3
AT1G09440	0.00727273	1.59313	Protein kinase superfamily protein	F4I0Z0
AT1G10930	0.038799	-1.06856	DNA helicase (RECQl4A)	RECQ4A
AT1G11545	0.00514019	-1.43208	xyloglucan endotransglucosylase/hydrolase 8	XTH8
AT1G12570	0.0177872	-1.25492	Glucose-methanol-choline (GMC) oxidoreductase family protein	Q66GI5
AT1G12672	0.0165505	1.3986	0
AT1G13300	0.00546512	1.75194	myb-like transcription factor family protein	HRS1
AT1G13340	0.0325258	1.15866	Regulator of Vps4 activity in the MVB pathway protein	Q9FX63
AT1G13470	0.0297846	-1.04187	Protein of unknown function (DUF1262)
AT1G13635	0.00304348	1.90399	DNA glycosylase superfamily protein	F4HSJ2
AT1G13670	0.02791	-1.13993	0	BGL2
AT1G13750	0.000574713	2.37168	Purple acid phosphatases superfamily protein	PPA1
AT1G13830	0.0375467	1.16317	Carbohydrate-binding X8 domain superfamily protein
AT1G14250	0	-2.40855	GDA1/CD39 nucleoside phosphatase family protein	APY5
AT1G15125	0.0417865	1.19245	S-adenosyl-L-methionine-dependent methyltransferases superfamily protein
AT1G16070	0.00887324	-1.34169	tubby like protein 8	F4I2T3
AT1G16330	0.0226374	-1.19607	cyclin b3;1	CCB31
AT1G16630	0.0343923	-1.0317	0
AT1G17620	0.0305094	1.23033	Late embryogenesis abundant (LEA) hydroxyproline-rich glycoprotein family	Q9LNP3
AT1G17700	0.00774436	-1.42145	prenylated RAB acceptor 1.F1	PR1F1
AT1G17710	0	5.64539	Pyridoxal phosphate phosphatase-related protein	PPSP2
AT1G17830	0.00291045	1.99246	Protein of unknown function (DUF789)	Q9LMU5
AT1G17950	0.0182886	1.33921	myb domain protein 52	MYB52
AT1G18250	0.0342778	-1.12197	Pathogenesis-related thaumatin superfamily protein	F4IAP1
AT1G18370	0.0048913	-1.53352	ATP binding microtubule motor family protein	KN7A
AT1G18382	0.0370488	1.13871	other RNA
AT1G18620	0.041864	-1.0965	0	LNG4
AT1G19200	0	3.69358	Protein of unknown function (DUF581)	FLZ12
AT1G19230	0.00840909	1.55695	Riboflavin synthase-like superfamily protein	RBOHE
AT1G19300	0.0141985	1.44078	Nucleotide-diphospho-sugar transferases superfamily protein	GATL1
AT1G19530	0.0257143	1.24322	0
AT1G20070	0.00722772	1.56388	0
AT1G20480	0.0278846	-1.10834	AMP-dependent synthetase and ligase family protein
AT1G20610	0.00196078	-1.73178	Cyclin B2;3	Q56Y35
AT1G20860	0.0415502	1.256	phosphate transporter 1;8	PHT1;8
AT1G21000	0.0369565	1.17465	PLATZ transcription factor family protein	Q93V70
AT1G21100	0.006875	1.7099	O-methyltransferase family protein	IGMT1
AT1G21130	0.0398643	1.11777	O-methyltransferase family protein	IGMT4
AT1G21310	0.000352941	2.48958	extensin 3	EXTN3
AT1G21320	0.0227052	1.37384	nucleotide binding;nucleic acid binding	NSRB
AT1G21326	0.0139231	1.43351	VQ motif-containing protein	Q9LMP5
AT1G21529	0.013908	1.55317	0
AT1G21740	0.0489438	-1.03368	Protein of unknown function (DUF630 and DUF632)	Q9XI02
AT1G21890	0.0369976	1.13498	nodulin MtN21 /EamA-like transporter family protein	WTR5
AT1G22150	0	3.79107	sulfate transporter 1;3	SUT13
AT1G22330	0.00195652	-1.73665	RNA-binding (RRM/RBD/RNP motifs) family protein	Q9LME7
AT1G22340	0.038311	-1.07001	UDP-glucosyl transferase 85A7	U85A7
AT1G22410	0.0305556	1.19968	Class-II DAHP synthetase family protein
AT1G23100	0.0126437	-1.26304	GroES-like family protein	Q8LDC9
AT1G23110	0	4.22013	0	Q6DSU0
AT1G23120	0.00466258	1.78474	Polyketide cyclase/dehydrase and lipid transport superfamily protein	O49305
AT1G23130	0.0413846	1.15793	Polyketide cyclase/dehydrase and lipid transport superfamily protein	O49304
AT1G23140	0.000777778	2.3551	Calcium-dependent lipid-binding (CaLB domain) family protein	CAR8
AT1G23480	0.049978	-1.03516	cellulose synthase-like A3	CSLA3
AT1G24030	0.00641304	1.62717	Protein kinase superfamily protein	F4I7Q8
AT1G24070	0.040285	-1.02972	cellulose synthase-like A10	CSLA10
AT1G24147	0.0220149	-1.15973	0
AT1G24851	0.00922078	1.64057	0	Q9FXK2
AT1G25025	0.0425647	1.1932	0
AT1G25112	0.0425647	1.1932	0
AT1G25180	0.0425647	1.1932	0
AT1G25370	0.0302426	1.28226	Protein of unknown function (DUF1639)
AT1G26840	0.03864	-1.07812	origin recognition complex protein 6	ORC6
AT1G27020	0.0162238	1.37134	0
AT1G27210	0.0395862	1.11029	ARM repeat superfamily protein
AT1G27380	0.00310345	1.85549	ROP-interactive CRIB motif-containing protein 2	RIC2
AT1G27440	0.015343	1.39697	Exostosin family protein	GUT1
AT1G27730	0.0204444	1.30066	salt tolerance zinc finger	STZ
AT1G27940	0.0121858	-1.24341	P-glycoprotein 13	AB13B
AT1G28080	0.0382326	1.11488	RING finger protein
AT1G28470	0.0029771	1.96235	NAC domain containing protein 10	NAC10
AT1G29270	0.00148515	2.27702	0	F4I1F3
AT1G29418	0.0441849	-0.995818	0
AT1G29450	0.0131579	-1.33438	SAUR-like auxin-responsive protein family	SAUR64
AT1G29510	0.0116766	-1.29483	SAUR-like auxin-responsive protein family	SAU67
AT1G29860	0.0225899	-1.12965	WRKY DNA-binding protein 71	WRK71
AT1G29910	0.0397743	1.10448	chlorophyll A/B binding protein 3	CB1B
AT1G30040	0.00206349	-1.59632	gibberellin 2-oxidase	G2OX2
AT1G30500	0.00995798	1.56704	nuclear factor Y, subunit A7	F4I6C2
AT1G31120	0.00893805	1.58614	K+ uptake permease 10	POT10
AT1G32770	0.00387097	1.76247	NAC domain containing protein 12	NAC12
AT1G33800	0.0456198	1.09713	Protein of unknown function (DUF579)	GXMT1
AT1G34040	0.00837838	1.53508	Pyridoxal phosphate (PLP)-dependent transferases superfamily protein	TAR3
AT1G34060	0.00156863	2.19621	Pyridoxal phosphate (PLP)-dependent transferases superfamily protein	TAR4
AT1G34355	0.0121053	-1.26516	forkhead-associated (FHA) domain-containing protein	PS1
AT1G34640	0.0158423	1.46447	peptidases	Q9LNM6
AT1G34670	0.0405369	1.25859	myb domain protein 93	MYB93
AT1G35180	0.026069	-1.14354	TRAM, LAG1 and CLN8 (TLC) lipid-sensing domain containing protein	Q6IDJ6
AT1G35250	0.00115789	2.28482	Thioesterase superfamily protein	ALT2
AT1G35750	0	-2.00358	pumilio 10	PUM10
AT1G36370	0.0171681	-1.18355	serine hydroxymethyltransferase 7	MSA1
AT1G44110	0.028612	-1.14825	Cyclin A1;1	CCA11
AT1G44900	0.0454824	-1.06738	minichromosome maintenance (MCM2/3/5) family protein	MCM2
AT1G45130	0.01848	-1.23613	beta-galactosidase 5	BGAL5
AT1G45191	0.00513761	-1.44325	Glycosyl hydrolase superfamily protein	BGLU1
AT1G45616	0.03125	1.19584	receptor like protein 6	RLP6
AT1G46768	0.0192459	1.33648	related to AP2 1	RAP21
AT1G47395	0.0343137	-1.02957	0	Q8GUL3
AT1G48500	0.0192434	1.32718	jasmonate-zim-domain protein 4	B3H4G3
AT1G49430	0.0453555	-1.02832	long-chain acyl-CoA synthetase 2	LACS2
AT1G49470	0.0189037	1.34611	Family of unknown function (DUF716)	Q9XIB3
AT1G50110	0.00752336	1.66594	D-aminoacid aminotransferase-like PLP-dependent enzymes superfamily protein	BCAT6
AT1G50240	0.0245263	-1.12339	Protein kinase family protein with ARM repeat domain	TIO
AT1G50490	0.00648	-1.42419	ubiquitin-conjugating enzyme 20	UBC20
AT1G51090	0.00309859	1.90605	Heavy metal transport/detoxification superfamily protein	HMAD1
AT1G51860	0.0409769	-1.01583	Leucine-rich repeat protein kinase family protein
AT1G52190	0.0115758	-1.29086	Major facilitator superfamily protein	PTR6
AT1G52750	0	-2.00345	alpha/beta-Hydrolases superfamily protein	F4IEK5
AT1G52800	0.00175926	2.22201	2-oxoglutarate (2OG) and Fe(II)-dependent oxygenase superfamily protein	Q9C938
AT1G52810	0.00171171	2.15091	2-oxoglutarate (2OG) and Fe(II)-dependent oxygenase superfamily protein	Q9C937
AT1G52940	0	3.03144	purple acid phosphatase 5	PPA5
AT1G53100	0.024	1.38611	Core-2/I-branching beta-1,6-N-acetylglucosaminyltransferase family protein
AT1G53140	0.00478723	-1.51717	Dynamin related protein 5A	DRP5A
AT1G53480	0.0141445	1.86633	mto 1 responding down 1	MRD1
AT1G53520	0.0154808	-1.25566	Chalcone-flavanone isomerase family protein	FAP3
AT1G53542	0.0115854	-1.29835	0	Q84WL5
AT1G54385	0.0381351	-1.06523	ARM repeat superfamily protein	SINE1
AT1G55260	0.00508621	-1.43505	Bifunctional inhibitor/lipid-transfer protein/seed storage 2S albumin superfamily protein	F4I082
AT1G55525	0.00108108	-1.84163	other RNA
AT1G56120	0.00455556	-1.4522	Leucine-rich repeat transmembrane protein kinase	F4I3K0
AT1G56600	0.00683938	1.62206	galactinol synthase 2	GOLS2
AT1G56720	0.0247246	1.2532	Protein kinase superfamily protein
AT1G57560	0	-2.1202	myb domain protein 50	Q9C695
AT1G57750	0	-2.65426	cytochrome P450, family 96, subfamily A, polypeptide 15	B3H7K7
AT1G57820	0.016	-1.20873	Zinc finger (C3HC4-type RING finger) family protein	ORTH2
AT1G58280	0.0015534	2.23359	Phosphoglycerate mutase family protein	F4IBB0
AT1G59990	0.0433333	-1.01692	DEA(D/H)-box RNA helicase family protein	EMB3108
AT1G60060	0.041519	-1.06083	Serine/threonine-protein kinase WNK (With No Lysine)-related	Q9ZUI7
AT1G60270	0.012093	-1.30731	beta glucosidase 6	BGLU6
AT1G60590	0	-1.93435	Pectin lyase-like superfamily protein	O22699
AT1G61566	0.0443129	1.44907	ralf-like 9	RLF9
AT1G62000	0.0373986	1.76962	0	TBA1
AT1G62080	0.00493976	2.70532	0	TBA3
AT1G62760	0.0275967	1.38693	Plant invertase/pectin methylesterase inhibitor superfamily protein	PMEI10
AT1G62770	0.0119527	-1.31496	Plant invertase/pectin methylesterase inhibitor superfamily protein	PMEI9
AT1G63100	0.00204545	-1.64477	GRAS family transcription factor	SCL28
AT1G63710	0.034169	-1.05472	cytochrome P450, family 86, subfamily A, polypeptide 7	CYP86A7
AT1G63910	0.0272981	1.24352	myb domain protein 103	MYB103
AT1G64200	0.0380376	-1.03469	vacuolar H+-ATPase subunit E isoform 3	VHA-E3
AT1G64370	0.036983	1.17278	0	Q9C7W1
AT1G64590	0.00366013	1.96478	NAD(P)-binding Rossmann-fold superfamily protein	Q9SGV6
AT1G64640	0.027549	-1.10115	early nodulin-like protein 8	ENODL8
AT1G64660	0.00449438	-1.59904	methionine gamma-lyase	MGL
AT1G64670	0.0457042	-1.00429	alpha/beta-Hydrolases superfamily protein	BDG1
AT1G66100	0.00558333	-1.41083	Plant thionin
AT1G66390	0.0375534	1.42941	myb domain protein 90
AT1G66960	0.0428536	-1.03994	Terpenoid cyclases family protein	LUP5
AT1G67000	0.0426119	-0.995731	Protein kinase superfamily protein	LRL28
AT1G67600	0	3.58873	Acid phosphatase/vanadium-dependent haloperoxidase-related protein	Q9FXC5
AT1G67750	0.0121081	-1.31242	Pectate lyase family protein	PLY5
AT1G67810	0.000379747	2.46678	sulfur E2	SUFE2
AT1G67920	0.000989011	2.40685	0	Q9C9V8
AT1G67980	0.00702564	1.66813	caffeoyl-CoA 3-O-methyltransferase	CAMT1
AT1G68560	0.0468837	-1.024	alpha-xylosidase 1	XYL1
AT1G68670	0.0217337	1.33977	myb-like transcription factor family protein	HHO2
AT1G68740	0.00134021	2.26515	EXS (ERD1/XPR1/SYG1) family protein	PHO11
AT1G69050	0.00717073	1.58103	0	Q8L951
AT1G69200	0.0162559	-1.23949	fructokinase-like 2	FLN2
AT1G69520	0.0201282	1.31975	S-adenosyl-L-methionine-dependent methyltransferases superfamily protein
AT1G69600	0.00236111	-1.53151	zinc finger homeodomain 1	ZHD11
AT1G70640	0.000348837	2.44347	octicosapeptide/Phox/Bem1p (PB1) domain-containing protein
AT1G70850	0.0247674	1.28821	MLP-like protein 34	F4I6Y7
AT1G70900	0.00774194	1.5899	0	Q9SSK4
AT1G70950	0.0435714	-1.04548	TPX2 (targeting protein for Xklp2) protein family	WDL7
AT1G71130	0.00564972	1.78611	Integrase-type DNA-binding superfamily protein	ERF70
AT1G72250	0.0151456	-1.27295	Di-glucose binding protein with Kinesin motor domain	KN14Q
AT1G72890	0.00253968	2.02902	Disease resistance protein (TIR-NBS class)	F4IF04
AT1G73010	0	3.14603	phosphate starvation-induced gene 2	PPSP1
AT1G73140	0.0424459	1.15813	Plant protein of unknown function (DUF828)	TBL31
AT1G73220	0	3.58167	organic cation/carnitine transporter1	OCT1
AT1G73330	0.0263099	1.30869	drought-repressed 4	DR4
AT1G73600	0.00183333	-1.71281	S-adenosyl-L-methionine-dependent methyltransferases superfamily protein	PEAM3
AT1G73805	0.0392727	-0.993411	Calmodulin binding protein-like	SARD1
AT1G74200	0.0194118	1.34951	receptor like protein 16	RLP16
AT1G74210	0.0165972	1.41063	PLC-like phosphodiesterases superfamily protein	GDPD5
AT1G74670	0.0168493	-1.30302	Gibberellin-regulated family protein	GASA6
AT1G75000	0.0199678	1.34206	GNS1/SUR4 membrane protein family	Q9S804
AT1G75040	0.00571429	1.81135	pathogenesis-related gene 5	PR5
AT1G75580	0.0283439	-1.11322	SAUR-like auxin-responsive protein family	SAUR51
AT1G75780	0.00485149	-1.47863	tubulin beta-1 chain	TBB1
AT1G76250	0.0146617	1.40018	0	Q8GX25
AT1G76310	0.035726	-1.05951	CYCLIN B2;4	CCB24
AT1G76540	0.0178632	-1.23545	cyclin-dependent kinase B2;1	CKB21
AT1G76650	0.00869955	1.5275	calmodulin-like 38	CML38
AT1G76690	0.0075	1.61467	12-oxophytodienoate reductase 2	OPR2
AT1G76780	0.0198024	-1.21147	HSP20-like chaperones superfamily protein	Q9SRD5
AT1G76930	0.00714286	1.8351	extensin 4	EXTN1
AT1G77120	0.00453416	1.76786	alcohol dehydrogenase 1	ADH1
AT1G77760	0.005	-1.5354	nitrate reductase 1	GNR1
AT1G77990	0.0123464	-1.27902	STAS domain / Sulfate transporter family	SUT22
AT1G78000	0	-1.90201	sulfate transporter 1;2	SUT12
AT1G78430	0.026041	-1.16944	ROP interactive partner 2	ICR4
AT1G78460	0.0389583	1.11128	SOUL heme-binding family protein
AT1G78830	0.00295455	1.96151	Curculin-like (mannose-binding) lectin family protein	EP1L2	F4J2C6
AT1G78950	0	-2.29792	Terpenoid cyclases family protein	LUP4
AT1G79410	0.0446203	1.12488	organic cation/carnitine transporter5	OCT5
AT1G80130	0.048545	-0.965592	Tetratricopeptide repeat (TPR)-like superfamily protein
AT1G80170	0.0397297	1.10637	Pectin lyase-like superfamily protein	PGLR5
AT1G80280	0.0122652	-1.26008	alpha/beta-Hydrolases superfamily protein	Q9C976
AT2G01880	0	3.3981	purple acid phosphatase 7	PPA7
AT2G01890	0.0014	2.23891	purple acid phosphatase 8	PPA8
AT2G02990	0	3.19712	ribonuclease 1	RNS1
AT2G03090	0.025035	-1.16578	expansin A15	EXP15
AT2G03200	0.0354135	1.16667	Eukaryotic aspartyl protease family protein	ASPR1
AT2G04038	0.00037037	2.46849	basic leucine-zipper 48	Q8RU59
AT2G04160	0.000394737	2.51239	Subtilisin-like serine endopeptidase family protein	AIR3
AT2G04450	0.0108228	-1.29457	nudix hydrolase homolog 6	NUDT6
AT2G06850	0.0116867	-1.38342	xyloglucan endotransglucosylase/hydrolase 4	XTH4
AT2G07170	0.00669291	-1.38213	ARM repeat superfamily protein	TORL2
AT2G07690	0.0496444	-1.05926	Minichromosome maintenance (MCM2/3/5) family protein	MCM5
AT2G10940	0.00474747	-1.5076	Bifunctional inhibitor/lipid-transfer protein/seed storage 2S albumin superfamily protein	Q9SKI0
AT2G11810	0	4.33235	monogalactosyldiacylglycerol synthase type C	MGDG3
AT2G13600	0.0482877	-1.01716	Pentatricopeptide repeat (PPR) superfamily protein	PP151
AT2G14210	0.0244868	1.24568	AGAMOUS-like 44	AGL44
AT2G14560	0.0338527	-1.03395	Protein of unknown function (DUF567)	F4IGE9
AT2G16440	0.0467749	-1.05097	Minichromosome maintenance (MCM2/3/5) family protein	MCM4
AT2G16630	0.00178571	-1.64415	Pollen Ole e 1 allergen and extensin family protein	Q8RWG5
AT2G16660	0.00490196	-1.48111	Major facilitator superfamily protein
AT2G16850	0.0161792	-1.2469	plasma membrane intrinsic protein 2;8	PIP2;8
AT2G17280	0.0409978	1.19695	Phosphoglycerate mutase family protein	Q93Z64
AT2G18050	0.0246356	1.32326	histone H1-3	P94109
AT2G18470	0.00209677	-1.63145	roline-rich extensin-like receptor kinase 4	PERK4
AT2G18670	0.0413687	1.11279	RING/U-box superfamily protein	ATL56
AT2G18969	0.0260204	-1.18243	0	B3H692
AT2G19670	0.0311607	-1.10824	protein arginine methyltransferase 1A	ANM12
AT2G20590	0.0169507	-1.18351	Reticulon family protein	RTN17
AT2G20670	0.0183165	1.34397	Protein of unknown function (DUF506)	Q9SIU5
AT2G20750	0.0251568	-1.13574	expansin B1	EXPB1
AT2G20980	0.0425436	-0.985477	minichromosome maintenance 10	MCM10
AT2G21140	0	-1.9155	proline-rich protein 2	PRP2
AT2G21187	0.0410889	1.11455	other RNA
AT2G21540	0.003625	-1.54581	SEC14-like 3	F4IHJ2
AT2G21790	0.0219925	-1.18996	ribonucleotide reductase 1	RIR1
AT2G22055	0.010125	1.6507	RALF-like 15	RALFL15
AT2G22080	0.0475615	1.153	0	Q7XA71
AT2G22330	0.016782	1.35723	cytochrome P450, family 79, subfamily B, polypeptide 3	C79B3
AT2G22510	0.0129435	1.63212	hydroxyproline-rich glycoprotein family protein	Q9SJY4
AT2G22610	0.011227	-1.31537	Di-glucose binding protein with Kinesin motor domain	KN14R
AT2G22800	0.0150916	1.39224	Homeobox-leucine zipper protein family	HAT9
AT2G23010	0.00192308	-1.7583	serine carboxypeptidase-like 9	F4ILE5
AT2G23540	0.00637363	1.73003	GDSL-like Lipase/Acylhydrolase superfamily protein	GDL38
AT2G23620	0.000555556	-1.77298	methyl esterase 1	MES1
AT2G24000	0.000384615	2.5623	serine carboxypeptidase-like 22	SCP22
AT2G24600	0.00342105	1.87223	Ankyrin repeat family protein
AT2G24850	0	-2.20376	tyrosine aminotransferase 3	TAT3
AT2G24970	0.0161215	-1.23374	0	Q9SK36
AT2G25060	0.0105921	-1.33084	early nodulin-like protein 14	ENL1
AT2G25270	0.0326225	-1.12225	0	Q1PF01
AT2G25625	0.0280328	1.24844	0	Q8S8K8
AT2G25735	0.00306569	1.88331	0	Q8RUI1
AT2G25880	0.00820896	-1.37588	ataurora2	AUR2
AT2G26310	0.030615	1.23755	Chalcone-flavanone isomerase family protein	FAP2
AT2G26560	0.00538012	1.7522	phospholipase A 2A	PLA2A
AT2G26640	0.0372356	1.19526	3-ketoacyl-CoA synthase 11	KCS11
AT2G26660	0.00776256	1.59148	SPX domain gene 2	SPX2
AT2G26760	0.00402439	-1.55794	Cyclin B1;4	CCB14
AT2G27060	0.022	-1.15702	Leucine-rich repeat protein kinase family protein	F4IVP3
AT2G27190	0.00561798	1.73187	purple acid phosphatase 12	PPA12
AT2G27380	0.014794	1.86102	extensin proline-rich 1	EPR1
AT2G28110	0.0175	1.3557	Exostosin family protein	IRX7
AT2G28190	0.0028	-1.57395	copper/zinc superoxide dismutase 2	SODC2
AT2G28620	0.00508475	-1.42401	P-loop containing nucleoside triphosphate hydrolases superfamily protein	KN5A
AT2G28950	0.00679687	-1.42043	expansin A6	EXPA6
AT2G29680	0.0422807	-1.03905	cell division control 6	CDC6A
AT2G29870	0.0449792	1.29742	Aquaporin-like superfamily protein	O82369
AT2G30210	0.0491296	1.1433	laccase 3	LAC3
AT2G30540	0.0274515	1.3691	Thioredoxin superfamily protein	GRXS9
AT2G30766	0.000606061	-1.72771	0	FEP1
AT2G30933	0.038822	-1.02779	Carbohydrate-binding X8 domain superfamily protein	B3H5B1
AT2G31930	0.00770642	1.56639	0
AT2G32487	0.00208955	-1.60306	0	F4ITR7
AT2G32550	0.0161033	-1.26611	Cell differentiation, Rcd1-like protein
AT2G32690	0.0126012	-1.29506	glycine-rich protein 23	F4ITU0
AT2G32830	0.00917391	1.72069	phosphate transporter 1;5	PHT15
AT2G32960	0.000266667	2.56133	Phosphotyrosine protein phosphatases superfamily protein	DSP2
AT2G32990	0.0202756	-1.25169	glycosyl hydrolase 9B8	GUN11
AT2G33050	0.0439149	1.103	receptor like protein 26	RLP26
AT2G33080	0.0454286	-0.986061	receptor like protein 28	RLP28
AT2G33210	0.0407673	-1.03631	heat shock protein 60-2	CH60B
AT2G33560	0.0303049	-1.135	BUB1-related (BUB1: budding uninhibited by benzymidazol 1)	BUBR1
AT2G34190	0.0485747	-1.03942	Xanthine/uracil permease family protein	NAT2
AT2G34210	0	3.83418	Transcription elongation factor Spt5	SPT52
AT2G34360	0.009163	1.5537	MATE efflux family protein	DTX15
AT2G34490	0.012582	1.46463	cytochrome P450, family 710, subfamily A, polypeptide 2	C7102
AT2G34920	0.0152195	-1.24458	RING/U-box superfamily protein	F4IIX4
AT2G35060	0.022561	1.30113	K+ uptake permease 11	F4IIZ3
AT2G35070	0.0279452	1.26752	0	O82184
AT2G35585	0.0128862	1.46651	0	Q8S8M7
AT2G35860	0.0278846	1.24012	FASCICLIN-like arabinogalactan protein 16 precursor	FLA16
AT2G36080	0.0172321	-1.19899	AP2/B3-like transcriptional factor family protein	Y2608
AT2G36090	0.0419783	1.12091	F-box family protein
AT2G36200	0.0202353	-1.2293	P-loop containing nucleoside triphosphate hydrolases superfamily protein
AT2G36220	0.0312042	1.17646	0
AT2G36590	0.0121978	-1.19169	proline transporter 3	PROT3
AT2G36620	0.0126286	-1.29704	ribosomal protein L24	RL241
AT2G36630	0.0071066	1.69018	Sulfite exporter TauE/SafE family protein	TAUE4
AT2G36970	0.00241667	2.08151	UDP-Glycosyltransferase superfamily protein
AT2G37640	0.0414141	-1.05737	Barwin-like endoglucanases superfamily protein	EXPA3
AT2G37890	0.00725962	1.66755	Mitochondrial substrate carrier family protein	Q8L7R0
AT2G37980	0.045	1.3426	O-fucosyltransferase family protein
AT2G38080	0.042618	1.0968	Laccase/Diphenol oxidase family protein	IRX12
AT2G38160	0.0492634	-1.0556	0	F4IS02
AT2G38540	0.035427	-1.0917	lipid transfer protein 1	LTP1
AT2G38740	0.0235821	1.30638	Haloacid dehalogenase-like hydrolase (HAD) superfamily protein	SGGP
AT2G38810	0.0332571	-1.11229	histone H2A 8	HTA8
AT2G38940	0	3.25435	phosphate transporter 1;4	PHT14
AT2G40010	0.0302128	-1.07144	Ribosomal protein L10 family protein
AT2G40200	0	-1.93591	basic helix-loop-helix (bHLH) DNA-binding superfamily protein	BH051
AT2G40330	0.0413596	1.23605	PYR1-like 6	PYL6
AT2G40470	0.0203797	1.30135	LOB domain-containing protein 15	ASL11
AT2G40610	0.00217391	-1.61116	expansin A8	EXPA8
AT2G40670	0.0171556	-1.21605	response regulator 16	MAD2
AT2G40710	0.00931624	1.57528	Haemolysin-III related integral membrane protein	F4II26
AT2G41610	0.0160424	1.3889	0	DICE1
AT2G42380	0.00185185	-1.69805	Basic-leucine zipper (bZIP) transcription factor family protein	BZP34
AT2G42800	0.0261168	-1.1638	receptor like protein 29	RLP29
AT2G43150	0.0186288	1.37454	Proline-rich extensin-like family protein	Q9ZW80
AT2G43535	0.00722488	1.65885	Scorpion toxin-like knottin superfamily protein
AT2G43550	0.0130159	-1.26605	Scorpion toxin-like knottin superfamily protein	DF197
AT2G44130	0.0272067	1.21489	Galactose oxidase/kelch repeat superfamily protein	FBK46
AT2G45130	0	4.55119	SPX domain gene 3	SPX3
AT2G45135	0	4.50395	RING/U-box superfamily protein	F4IW24
AT2G45180	0.0128916	1.46277	Bifunctional inhibitor/lipid-transfer protein/seed storage 2S albumin superfamily protein	Q42044
AT2G45490	0.0206538	-1.18955	ataurora3
AT2G46770	0.00666667	1.61848	NAC (No Apical Meristem) domain transcriptional regulator superfamily protein	NAC43
AT2G46790	0.0396789	1.10869	pseudo-response regulator 9	APRR9
AT2G46880	0	3.58665	purple acid phosphatase 14	PPA14
AT2G47180	0.0499117	-0.967443	galactinol synthase 1	GolS1
AT3G01550	0.0309309	-1.15356	phosphoenolpyruvate (pep)/phosphate translocator 2	PPT2
AT3G01840	0.00188679	-1.69439	Protein kinase superfamily protein	LYK2
AT3G01970	0.00324324	1.84155	WRKY DNA-binding protein 45	WRK45
AT3G02040	0	3.36523	senescence-related gene 3	GDPD1
AT3G02170	0.001875	-1.68958	longifolia2	LNG2
AT3G02500	0.0497118	-1.03903	0
AT3G02550	0	3.48778	LOB domain-containing protein 41	LBD41
AT3G02715	0.0222086	1.4039	pre-tRNA
AT3G02870	0.0162324	1.37878	Inositol monophosphatase family protein	B3H749
AT3G02885	0.00736434	-1.42553	GAST1 protein homolog 5	GASA5
AT3G02980	0.0162456	1.52226	MEIOTIC CONTROL OF CROSSOVERS1	MCC1
AT3G03130	0.0108333	-1.3081	0	Q9M9N2
AT3G03190	0.0178333	-1.1941	glutathione S-transferase F11	GSTFB
AT3G03270	0.0129388	1.44892	Adenine nucleotide alpha hydrolases-like superfamily protein	Q8LFK2
AT3G03310	0.0312533	1.25026	lecithin:cholesterol acyltransferase 3	LCAT3
AT3G03530	0	3.87654	non-specific phospholipase C4	NPC4
AT3G03650	0.010083	1.48234	Exostosin family protein	Q9SS65
AT3G03790	0.00314286	1.96317	ankyrin repeat family protein / regulator of chromosome condensation (RCC1) family protein	F4J2C4
AT3G03820	0.0179399	-1.22673	SAUR-like auxin-responsive protein family	Q9SRV9
AT3G04350	0.0270588	1.26274	Plant protein of unknown function (DUF946)	Q9M8Z1
AT3G04420	0.00314685	1.91766	NAC domain containing protein 48	Q8W4R4
AT3G04530	0	3.65432	phosphoenolpyruvate carboxylase kinase 2	PPCK2
AT3G04640	0.0205938	1.30256	glycine-rich protein
AT3G04720	0.00188034	2.09035	pathogenesis-related 4	HEVL
AT3G04855	0.0445493	1.10355	0	B3H4X9
AT3G05630	0	3.63634	phospholipase D P2	PLDZ2
AT3G05770	0.00212121	-1.60218	0	Q9M9L9
AT3G06390	0.00726368	1.61931	Uncharacterised protein family (UPF0497)	CSPLD
AT3G06435	0	3.08298	Expressed protein	Q3EBB7
AT3G06880	0.0265333	-1.14342	Transducin/WD40 repeat-like superfamily protein	F4JD68
AT3G07010	0.00450549	-1.51145	Pectin lyase-like superfamily protein	PLY8
AT3G08500	0.0423861	1.12347	myb domain protein 83	MYB83
AT3G08720	0.0151273	1.49774	serine/threonine protein kinase 2	KPK2
AT3G08860	0.00363636	-1.54181	PYRIMIDINE 4	PYD4
AT3G09260	0.00135417	2.35612	Glycosyl hydrolase superfamily protein	BGL23
AT3G09290	0	3.11646	telomerase activator1	TAC1
AT3G09450	0.00916667	1.5748	0	Q9S710
AT3G10040	0.03056	1.2769	sequence-specific DNA binding transcription factors	HRA1
AT3G10310	0.0205792	-1.16295	P-loop nucleoside triphosphate hydrolases superfamily protein with CH (Calponin Homology) domain	KN14L
AT3G10340	0.004375	1.7492	phenylalanine ammonia-lyase 4	PAL4
AT3G10420	0.00659459	1.67866	P-loop containing nucleoside triphosphate hydrolases superfamily protein	SPD1
AT3G10910	0.0226727	1.26864	RING/U-box superfamily protein	ATL72
AT3G11120	0.0297523	-1.09689	Ribosomal protein L41 family
AT3G11210	0.0440777	-1.00177	SGNH hydrolase-type esterase superfamily protein	CPR49
AT3G11340	0.0170136	-1.2003	UDP-Glycosyltransferase superfamily protein	U76B1
AT3G11670	0.0224159	1.29943	UDP-Glycosyltransferase superfamily protein	DGDG1
AT3G11980	0.00296296	1.90802	Jojoba acyl CoA reductase-related male sterility protein	FACR2
AT3G12110	0.0119048	-1.28165	actin-11	ACT11
AT3G12500	0	3.6804	basic chitinase	CHIB
AT3G12520	0.00189655	-1.62934	sulfate transporter 4;2	SUT42
AT3G12710	0.0389737	-1.05653	DNA glycosylase superfamily protein	Q9LTW3
AT3G12870	0.00205882	-1.63069	0	Q9LDH9
AT3G13310	0.00175439	2.12741	Chaperone DnaJ-domain superfamily protein	Q9LTT7
AT3G13400	0.0353149	1.67828	SKU5 similar 13	sks13
AT3G14280	0.0227108	1.28828	0	Q9LUL9
AT3G14790	0	3.71908	rhamnose biosynthesis 3	RHM3
AT3G15050	0.0398409	1.11027	IQ-domain 10	IQD10
AT3G15140	0.028147	-1.06247	Polynucleotidyl transferase, ribonuclease H-like superfamily protein	Y3514
AT3G15280	0.0404464	1.10071	0	Q9LDN8
AT3G15550	0.002	-1.73305	0	Q9LRP9
AT3G15620	0.0172069	1.37819	DNA photolyase family protein	UVR3
AT3G15720	0.0177637	-1.18453	Pectin lyase-like superfamily protein	A8MRN3
AT3G15790	0.0450839	-0.996757	methyl-CPG-binding domain 11	MBD11
AT3G15950	0.0150735	1.56648	DNA topoisomerase-related	NAI2
AT3G16240	0.0387335	-1.07183	delta tonoplast integral protein	AQP1
AT3G16360	0.000365854	2.46549	HPT phosphotransmitter 4	AHP4
AT3G16370	0.0375068	-1.06527	GDSL-like Lipase/Acylhydrolase superfamily protein	APG2
AT3G16530	0.003	1.97815	Legume lectin family protein	LECT5
AT3G17360	0.0108805	-1.35003	phragmoplast orienting kinesin 1	KN12C
AT3G17790	0	2.74109	purple acid phosphatase 17	PPA17
AT3G17840	0.0275082	-1.08955	receptor-like kinase 902	RLK902
AT3G18200	0.0287188	-1.11912	nodulin MtN21 /EamA-like transporter family protein	UMAMIT4
AT3G18660	0.0208411	1.33464	plant glycogenin-like starch initiation protein 1	GUX1
AT3G19270	0.0343575	-1.11406	cytochrome P450, family 707, subfamily A, polypeptide 4	CYP707A4
AT3G19970	0.013	1.53415	alpha/beta-Hydrolases superfamily protein	Q9LHE8
AT3G20150	0.00911565	-1.36232	Kinesin motor family protein	KN12F
AT3G20260	0.0265552	-1.12473	Protein of unknown function (DUF1666)
AT3G20440	0.00876712	-1.31417	Alpha amylase family protein	GLGB3
AT3G21230	0.0256695	1.24615	4-coumarate:CoA ligase 5	4CL4
AT3G21240	0.0442585	1.0782	4-coumarate:CoA ligase 2	4CL2
AT3G22240	0.00324503	1.84552	0	Q9LHJ3
AT3G22415	0.00326667	1.8408	0	Q3EB24
AT3G22620	0.0333333	1.28779	Bifunctional inhibitor/lipid-transfer protein/seed storage 2S albumin superfamily protein	Q9LJ85
AT3G23050	0.0472222	-1.04716	indole-3-acetic acid 7	F4J2U7
AT3G23090	0.0136328	1.4246	TPX2 (targeting protein for Xklp2) protein family	F4J2V3
AT3G23120	0.0105882	-1.24216	receptor like protein 38	RLP38
AT3G23150	0.0201278	1.32766	Signal transduction histidine kinase, hybrid-type, ethylene sensor	ETR2
AT3G23430	0.0131873	1.44549	phosphate 1	PHO1
AT3G23530	0.0297531	-1.10966	Cyclopropane-fatty-acyl-phospholipid synthase	Q8VZH1
AT3G23550	0.0368916	1.14738	MATE efflux family protein	DTX18
AT3G23635	0.00105263	-1.7562	ROTUNDIFOLIA like 13	A8MRE9
AT3G23740	0.0438725	-1.03159	0
AT3G23830	0.00973154	-1.30626	glycine-rich RNA-binding protein 4	RBG4
AT3G23870	0.00132653	2.27019	Protein of unknown function (DUF803)	NIPA1
AT3G23890	0.00509091	-1.47434	topoisomerase II	B3H4G2
AT3G25240	0	4.32019	Protein of unknown function (DUF506)	Q9LSF2
AT3G25760	0	2.8504	allene oxide cyclase 1	AOC1
AT3G25795	0.00639344	1.98134	other RNA	sORF27
AT3G25930	0.025864	1.24995	Adenine nucleotide alpha hydrolases-like superfamily protein	Q9LU98
AT3G25980	0.0181707	-1.2156	DNA-binding HORMA family protein	F4JBB7
AT3G26050	0.0353846	-1.06925	TPX2 (targeting protein for Xklp2) protein family
AT3G26125	0.0170614	-1.23813	cytochrome P450, family 86, subfamily C, polypeptide 2	Q9LTN1
AT3G26440	0.0438217	1.10654	Protein of unknown function (DUF707)
AT3G26510	0.0258523	1.22405	Octicosapeptide/Phox/Bem1p family protein	Q27GK5
AT3G27170	0.03565	1.13456	chloride channel B	CLCB
AT3G27190	0.0160854	1.42518	uridine kinase-like 2	UKL2
AT3G27940	0.0341854	-1.05349	LOB domain-containing protein 26	LBD26
AT3G28155	0.0164055	-1.23879	0	F4IZ00
AT3G28220	0	-3.07488	TRAF-like family protein	Q9LHA6
AT3G28345	0.0250432	1.2465	ABC transporter family protein	AB15B
AT3G28530	0.0240533	1.32345	UDP-glucose 4-epimerases	Q3EAY3
AT3G28820	0.0112963	-1.34349	Protein of unknown function (DUF1216)	Q9LH92
AT3G29030	0.0152174	-1.26555	expansin A5	EXPA5
AT3G43110	0	3.08265	0	Q9M250
AT3G43190	0	3.37467	sucrose synthase 4	SUS4
AT3G43720	0.0453461	-1.02706	Bifunctional inhibitor/lipid-transfer protein/seed storage 2S albumin superfamily protein	LTPG2
AT3G44510	0	4.0448	alpha/beta-Hydrolases superfamily protein	F4J341
AT3G44720	0.0489002	1.06919	arogenate dehydratase 4	Q8LFZ9
AT3G44860	0	-2.29524	farnesoic acid carboxyl-O-methyltransferase	FAMT
AT3G45140	0.00142857	-1.71987	lipoxygenase 2	LOX2
AT3G45710	0.00239669	2.06563	Major facilitator superfamily protein	PTR42
AT3G45860	0.0275278	1.41238	cysteine-rich RLK (RECEPTOR-like protein kinase) 4	CRK4
AT3G45870	0.00664921	1.60613	nodulin MtN21 /EamA-like transporter family protein	UMAMIT3
AT3G46490	0	-2.00397	2-oxoglutarate (2OG) and Fe(II)-dependent oxygenase superfamily protein	F4J938
AT3G46616	0.0136979	-1.34236	0	F4J956
AT3G46940	0.0403359	-1.08462	DUTP-PYROPHOSPHATASE-LIKE 1	DUT1
AT3G47420	0	2.82272	phosphate starvation-induced gene 3	GLPT1
AT3G48080	0.0490583	-0.95636	alpha/beta-Hydrolases superfamily protein
AT3G48346	0	4.10226	0	B3H645
AT3G48360	0.0309581	-1.16005	BTB and TAZ domain protein 2	BT2
AT3G48540	0.0220377	-1.23258	Cytidine/deoxycytidylate deaminase family protein
AT3G48850	0.0361194	1.26854	phosphate transporter 3;2	MPT2
AT3G49320	0.0384881	-0.980674	Metal-dependent protein hydrolase	Q9SG17
AT3G49340	0.03633	1.26984	Cysteine proteinases superfamily protein
AT3G50220	0.00995781	1.50324	Protein of unknown function (DUF579)	IRX15
AT3G50450	0.00433735	-1.49927	homolog of RPW8 1	HR1
AT3G50740	0	2.72745	UDP-glucosyl transferase 72E1	U72E1
AT3G50840	0.0445263	1.06718	Phototropic-responsive NPH3 family protein	Y3084
AT3G50970	0.000681818	2.43459	dehydrin family protein	XERO2
AT3G51230	0.0262963	-1.13812	0
AT3G51280	0.00882353	-1.35405	Tetratricopeptide repeat (TPR)-like superfamily protein	MS5L2
AT3G51325	0.0490909	1.05236	RING/U-box superfamily protein
AT3G51590	0.0017757	2.55603	lipid transfer protein 12	NLTPC
AT3G51740	0.0140933	-1.29856	inflorescence meristem receptor-like kinase 2	IMK2
AT3G51860	0.00420382	1.74722	cation exchanger 3	CAX3
AT3G52110	0.0314837	-1.10884	0
AT3G52190	0.00421384	1.83455	phosphate transporter traffic facilitator1	PHF1
AT3G52630	0.0260959	-1.19001	Nucleic acid-binding, OB-fold-like protein	RFA3A
AT3G52720	0.00701031	1.70493	alpha carbonic anhydrase 1	ATCA1
AT3G52800	0.0203155	1.31274	A20/AN1-like zinc finger family protein	SAP6
AT3G53190	0.0367302	-1.10677	Pectin lyase-like superfamily protein	PLY12
AT3G53210	0.0451932	-1.01279	nodulin MtN21 /EamA-like transporter family protein	UMAMIT6
AT3G53380	0.0409184	-1.07826	Concanavalin A-like lectin protein kinase family protein	LRK81
AT3G53620	0.0218827	1.33165	pyrophosphorylase 4	IPYR4
AT3G53980	0.0251003	1.24188	Bifunctional inhibitor/lipid-transfer protein/seed storage 2S albumin superfamily protein	Q9M329
AT3G54040	0.0410841	1.11677	PAR1 protein
AT3G54400	0.002	-1.64535	Eukaryotic aspartyl protease family protein
AT3G54700	0.00027027	2.65391	phosphate transporter 1;7	PHT17
AT3G54750	0.0442373	-1.04672	0
AT3G54820	0.020155	-1.14796	plasma membrane intrinsic protein 2;5	PIP2;5
AT3G55110	0.00865248	-1.30645	ABC-2 type transporter family protein	AB18G
AT3G55515	0.00454545	-1.49605	ROTUNDIFOLIA like 7	Q6IM93
AT3G55660	0.0140206	-1.27566	ROP (rho of plants) guanine nucleotide exchange factor 6	ROFG6
AT3G55880	0.0198052	1.34094	Alpha/beta hydrolase related protein	F4IY46
AT3G55940	0.0487104	-0.979187	Phosphoinositide-specific phospholipase C family protein	PLC7
AT3G56040	0.00563218	1.73761	UDP-glucose pyrophosphorylase 3	UGPA3
AT3G56700	0	-2.56026	fatty acid reductase 6	FACR6
AT3G56810	0.0408718	-1.07216	0
AT3G56960	0.00565574	-1.35163	phosphatidyl inositol monophosphate 5 kinase 4	PI5K4
AT3G57450	0.0275482	1.23684	0
AT3G57460	0	-2.6174	catalytics;metal ion binding	Q9SCM6
AT3G58120	0	-2.01944	Basic-leucine zipper (bZIP) transcription factor family protein	BZP61
AT3G58900	0.015037	1.44682	F-box/RNI-like superfamily protein
AT3G58900	0.0159286	1.40202	F-box/RNI-like superfamily protein
AT3G59270	0.00674603	-1.43999	FBD-like domain family protein	Q9LX44
AT3G59300	0.037565	1.16195	Pentatricopeptide repeat (PPR) superfamily protein	Q949V7
AT3G59765	0.0155981	-1.24152	other RNA
AT3G59880	0.0396568	1.19062	0
AT3G60245	0.0491723	-0.981951	Zinc-binding ribosomal protein family protein
AT3G60840	0.0149746	-1.27058	microtubule-associated protein 65-4	MAP65-4
AT3G60890	0.00513274	-1.47578	protein binding	TOP2
AT3G61090	0	2.76403	Putative endonuclease or glycosyl hydrolase	Q9LEW7
AT3G61410	0	4.63209	0	Q5XV96
AT3G61750	0.0369417	1.14126	Cytochrome b561/ferric reductase transmembrane with DOMON related domain
AT3G61950	0.0277597	-1.14883	basic helix-loop-helix (bHLH) DNA-binding superfamily protein	BH067
AT3G62020	0.0409577	1.12778	germin-like protein 10	GLP10
AT3G62150	0.00733668	1.59133	P-glycoprotein 21	AB21B
AT3G62160	0.0286164	-1.07362	HXXXD-type acyl-transferase family protein
AT3G62270	0.0045977	-1.47483	HCO3- transporter family	BOR2
AT3G62730	0.0202229	1.32776	0	Q9LZJ2
AT3G62740	0.0178448	-1.31183	beta glucosidase 7	BGLU7
AT3G63280	0.0247076	1.2495	NIMA-related kinase 4	NEK4
AT3G63360	0	3.02192	defensin-related	DEF11
AT4G00400	0.0496659	-1.01485	glycerol-3-phosphate acyltransferase 8	GPAT8
AT4G00500	0.00746479	1.65166	alpha/beta-Hydrolases superfamily protein	Q8W495
AT4G01060	0.0027907	2.09717	CAPRICE-like MYB3	ETC3
AT4G01080	0.000588235	-1.74997	TRICHOME BIREFRINGENCE-LIKE 26	MOAT4
AT4G01380	0	3.04212	plastocyanin-like domain-containing protein	Q9M135
AT4G01390	0	3.18497	TRAF-like family protein	F4JI18
AT4G01730	0.0225735	-1.20243	DHHC-type zinc finger family protein
AT4G02050	0.0307087	1.20971	sugar transporter protein 7	STP7
AT4G02290	0.0124859	-1.33761	glycosyl hydrolase 9B13	GH9B13
AT4G02360	0.0459251	-0.977271	Protein of unknown function, DUF538
AT4G02660	0.010828	-1.29431	Beige/BEACH domain ;WD domain, G-beta repeat protein	BCHA2
AT4G02670	0.0497124	-0.975094	indeterminate(ID)-domain 12	IDD12
AT4G02800	0.030367	-1.12773	0	MadA1
AT4G02850	0.0468998	-0.983378	phenazine biosynthesis PhzC/PhzF family protein	DAAR1
AT4G03100	0.0132461	-1.24179	Rho GTPase activating protein with PAK-box/P21-Rho-binding domain
AT4G03960	0.0073	1.6206	Phosphotyrosine protein phosphatases superfamily protein	PDSP4
AT4G04040	0.0375236	1.17313	Phosphofructokinase family protein	PFPB2
AT4G04810	0.00881119	-1.35614	methionine sulfoxide reductase B4	MSRB4
AT4G04830	0.00186441	-1.63434	methionine sulfoxide reductase B5	MSRB5
AT4G05120	0.0408651	-1.02841	Major facilitator superfamily protein	FUR1
AT4G05190	0.0271523	-1.1289	kinesin 5	ATK5
AT4G05540	0.00870504	-1.28439	P-loop containing nucleoside triphosphate hydrolases superfamily protein
AT4G08770	0	3.05925	Peroxidase superfamily protein	PER37
AT4G08780	0.00117021	2.28623	Peroxidase superfamily protein
AT4G08870	0.005	-1.45378	Arginase/deacetylase superfamily protein	ARGAH2
AT4G09880	0.00513043	-1.38559	0
AT4G09890	0.0445378	1.13529	Protein of unknown function (DUF3511)
AT4G09965	0.0240118	1.25885	0	F4JKV3
AT4G10270	0.0196417	1.33038	Wound-responsive family protein	WIP4
AT4G10380	0.0142642	1.41079	NOD26-like intrinsic protein 5;1	NIP51
AT4G11650	0.00243697	2.0335	osmotin 34	OSL3
AT4G12080	0.00568182	1.67645	AT-hook motif nuclear-localized protein 1	AHL1
AT4G12090	0	3.3551	Cornichon family protein	CNIH5
AT4G12350	0.0299459	1.22159	myb domain protein 42	Q9SPG1
AT4G12390	0.00763889	1.70607	pectin methylesterase inhibitor 1	Q9STH2
AT4G12470	0.0360149	1.19238	azelaic acid induced 1	AZI1
AT4G12730	0.00192982	-1.6557	FASCICLIN-like arabinogalactan 2	FLA2
AT4G13000	0.00241935	2.05665	AGC (cAMP-dependent, cGMP-dependent and protein kinase C) kinase family protein	Q9SV69
AT4G13190	0.0225092	-1.15451	Protein kinase superfamily protein
AT4G13395	0.00243902	2.08613	ROTUNDIFOLIA like 12	DVL10
AT4G13572	0.00719212	1.58267	0	F4JT34
AT4G13575	0.0020339	2.11646	0	B3H4S9
AT4G13700	0	3.56797	purple acid phosphatase 23	PPA23
AT4G13800	0.0354774	1.18519	Protein of unknown function (DUF803)	NIPA2
AT4G13920	0.0348724	1.2214	receptor like protein 50	RLP50
AT4G14130	0	-1.79704	xyloglucan endotransglucosylase/hydrolase 15	XTH15
AT4G14310	0.0122778	-1.26948	Transducin/WD40 repeat-like superfamily protein
AT4G14330	0.00495146	-1.52006	P-loop containing nucleoside triphosphate hydrolases superfamily protein
AT4G14580	0.00535294	1.72496	CBL-interacting protein kinase 4	CIPK4
AT4G15440	0.00183673	-1.66177	hydroperoxide lyase 1	CYP74B2
AT4G15540	0.0218769	1.29651	EamA-like transporter family	WTR33
AT4G15830	0.0169369	-1.20323	ARM repeat superfamily protein
AT4G16260	0	2.8505	Glycosyl hydrolase superfamily protein	BGNEM
AT4G16540	0.00160377	2.15256	Heat shock protein HSP20/alpha crystallin family	O23498
AT4G16970	0.0322807	-1.1683	Protein kinase superfamily protein
AT4G16980	0.0325217	-1.09149	arabinogalactan-protein family
AT4G17220	0	2.94113	microtubule-associated proteins 70-5	MP705
AT4G17240	0.0075	-1.34976	0
AT4G17470	0.00203125	-1.6843	alpha/beta-Hydrolases superfamily protein
AT4G17490	0.013622	1.46012	ethylene responsive element binding factor 6	ERF6
AT4G17790	0.003125	1.86769	SNARE associated Golgi protein family	O23619
AT4G18197	0.0324806	1.17869	purine permease 7	PUP7
AT4G18205	0.00991632	1.49312	Nucleotide-sugar transporter family protein	PUP21
AT4G18440	0.0286032	-1.09061	L-Aspartase-like family protein
AT4G18550	0.0496982	1.06003	alpha/beta-Hydrolases superfamily protein
AT4G18630	0.0229893	-1.19386	Protein of unknown function (DUF688)
AT4G18670	0.0487613	-1.01078	Leucine-rich repeat (LRR) family protein	LRX5
AT4G18830	0.0160638	1.38974	ovate family protein 5	OFP5
AT4G19160	0.0286413	1.23025	0	F4JSG7
AT4G19370	0.040426	1.13509	Protein of unknown function (DUF1218)	MWL2
AT4G20325	0.0333333	-1.08641	0
AT4G20390	0.0126337	1.6526	Uncharacterised protein family (UPF0497)	CSPLQ
AT4G21070	0.015099	-1.28296	breast cancer susceptibility1	BRCA1
AT4G21200	0.0396811	1.13879	gibberellin 2-oxidase 8	F4JIN8
AT4G21470	0.00719048	1.63074	riboflavin kinase/FMN hydrolase	FHYRK
AT4G21870	0.0439316	1.09243	HSP20-like chaperones superfamily protein	HS154
AT4G21990	0.0386508	-1.02251	APS reductase 3	APR3
AT4G22010	0.0242049	-1.19977	SKU5 similar 4	sks4
AT4G22470	0.0450718	-1.05972	protease inhibitor/seed storage/lipid transfer protein (LTP) family protein
AT4G22680	0.000375	2.45634	myb domain protein 85	Q94GA6
AT4G22710	0.0190728	1.36422	cytochrome P450, family 706, subfamily A, polypeptide 2	CYP706A2
AT4G22860	0.0201953	-1.1714	Cell cycle regulated microtubule associated protein
AT4G23000	0.000674157	2.36819	Calcineurin-like metallo-phosphoesterase superfamily protein	F4JMQ8
AT4G23220	0.0422111	-0.981183	cysteine-rich RLK (RECEPTOR-like protein kinase) 14	CRK14
AT4G23400	0.00485207	1.7092	plasma membrane intrinsic protein 1;5	PIP15
AT4G23800	0.0177119	-1.23929	HMG (high mobility group) box protein	3xHMG-box2
AT4G23820	0.00479592	-1.53256	Pectin lyase-like superfamily protein
AT4G23990	0.0188845	-1.12823	cellulose synthase like G3	CSLG3
AT4G24230	0.00715686	1.63801	acyl-CoA-binding domain 3	ACBP3
AT4G24265	0.00458824	-1.52246	0
AT4G24890	0	5.86107	purple acid phosphatase 24	PPA24
AT4G25000	0.00723301	1.64247	alpha-amylase-like	AMY1
AT4G25160	0.00627778	1.77107	U-box domain-containing protein kinase family protein	PUB35
AT4G25260	0.0436855	-0.997173	Plant invertase/pectin methylesterase inhibitor superfamily protein	PMEI7
AT4G25340	0.0483982	-1.00005	FK506 BINDING PROTEIN 53	FKBP53
AT4G25760	0.00172727	2.24914	glutamine dumper 2	GDU2
AT4G25860	0.002	-1.66619	OSBP(oxysterol binding protein)-related protein 4A	ORP4A
AT4G26220	0.00677419	1.61612	S-adenosyl-L-methionine-dependent methyltransferases superfamily protein	CAMT3
AT4G26580	0.00248	1.99504	RING/U-box superfamily protein	Q0WSW1
AT4G26600	0.0152261	-1.26229	S-adenosyl-L-methionine-dependent methyltransferases superfamily protein	NOP2B
AT4G26620	0.0487627	1.06918	Sucrase/ferredoxin-like family protein
AT4G26660	0.000625	-1.80121	0
AT4G27010	0.00730769	-1.39008	0	EMB2788
AT4G27160	0.00927039	2.46524	seed storage albumin 3	SESA3
AT4G27280	0.0382284	1.15129	Calcium-binding EF-hand family protein
AT4G27435	0.00931034	1.53233	Protein of unknown function (DUF1218)	Q940M6
AT4G27652	0.00670213	1.73721	0
AT4G27860	0.00626016	-1.36785	vacuolar iron transporter (VIT) family protein	MEB1
AT4G28250	0.00629032	-1.43967	expansin B3	EXPB3
AT4G28260	0.0397753	1.14865	0	Q9M0I1
AT4G28380	0.000357143	2.43229	Leucine-rich repeat (LRR) family protein	O49448
AT4G28430	0.0201556	-1.24314	Reticulon family protein	RTN18
AT4G28500	0.00897321	1.56838	NAC domain containing protein 73	NAC73
AT4G28520	0.00302158	2.66346	cruciferin 3	CRU3
AT4G28780	0.0120968	-1.26621	GDSL-like Lipase/Acylhydrolase superfamily protein
AT4G29190	0.0349109	1.16452	Zinc finger C-x8-C-x5-C-x3-H type family protein	C3H49
AT4G29700	0.0302121	-1.07669	Alkaline-phosphatase-like family protein
AT4G29780	0.0133992	1.57444	0
AT4G30097	0.0439659	1.1203	0	B3H555
AT4G30270	0.0456289	1.08427	xyloglucan endotransglucosylase/hydrolase 24	MERI-5
AT4G30370	0.0286921	1.26236	RING/U-box superfamily protein	IDF1
AT4G30610	0.00553719	-1.40573	alpha/beta-Hydrolases superfamily protein	BRS1
AT4G30860	0.0215152	-1.14163	SET domain group 4	SDG4
AT4G31000	0.0160465	-1.19544	Calmodulin-binding protein
AT4G31210	0.0385904	-1.05536	DNA topoisomerase, type IA, core
AT4G31240	0.00566474	1.77807	protein kinase C-like zinc finger protein	NRX3
AT4G31355	0.0325193	1.1831	0	B3H511
AT4G32000	0.0483436	1.06038	Protein kinase superfamily protein
AT4G32270	0.0235119	1.32917	Ubiquitin-like superfamily protein	Q8GYB5
AT4G32480	0.00131313	2.2451	Protein of unknown function (DUF506)	Q9SUU4
AT4G32830	0.00483871	-1.46681	ataurora1	AUR1
AT4G33030	0.00168142	2.14373	sulfoquinovosyldiacylglycerol 1	SQD1
AT4G33070	0.00488095	2.23785	Thiamine pyrophosphate dependent pyruvate decarboxylase family protein	PDC1
AT4G33260	0.0225547	-1.1933	Transducin family protein / WD-40 repeat family protein
AT4G33270	0.0098	-1.33827	Transducin family protein / WD-40 repeat family protein	CDC20.1
AT4G33330	0.0173883	1.40869	plant glycogenin-like starch initiation protein 3	GUX2
AT4G33610	0.0455602	1.09612	glycine-rich protein	O81878
AT4G34220	0.0148718	-1.27838	Leucine-rich repeat protein kinase family protein	RDK1
AT4G34260	0.0389583	-1.09896	1,2-alpha-L-fucosidases	AXY8
AT4G34310	0.0235015	1.31834	alpha/beta-Hydrolases superfamily protein	F4JKN4
AT4G34650	0.0259661	-1.15085	squalene synthase 2	SQS2
AT4G34760	0.00382716	-1.59572	SAUR-like auxin-responsive protein family	SAUR50
AT4G34900	0.0105806	-1.34714	xanthine dehydrogenase 2	XDH2
AT4G35350	0.0163889	-1.23936	xylem cysteine peptidase 1	XCP1
AT4G35620	0.0178423	-1.24778	Cyclin B2;2	CYCB2;2
AT4G35730	0.00883212	-1.36933	Regulator of Vps4 activity in the MVB pathway protein	ISTL3
AT4G35750	0.0149442	1.41321	SEC14 cytosolic factor family protein / phosphoglyceride transfer family protein	O81806
AT4G35985	0.00328859	1.84677	Senescence/dehydration-associated protein-related	SDEH4
AT4G36350	0	4.5957	purple acid phosphatase 25	PPA25
AT4G36570	0.0025	2.01857	RAD-like 3	RADL3
AT4G36850	0	3.29332	PQ-loop repeat family protein / transmembrane family protein	Q94AH7
AT4G37220	0.037177	1.30611	Cold acclimation protein WCOR413 family	CRPM4
AT4G37490	0.0486456	-0.985781	CYCLIN B1;1	CYC1
AT4G38080	0.00293233	2.07083	hydroxyproline-rich glycoprotein family protein	Q9SZK8
AT4G38400	0.00225352	-1.61099	expansin-like A2	EXLA2
AT4G38540	0.0315325	1.17792	FAD/NAD(P)-binding oxidoreductase family protein
AT4G39630	0.0452719	-1.06164	0
AT4G40060	0	3.19839	homeobox protein 16	ATB16
AT5G01015	0.001	-1.7766	0
AT5G01220	0	2.92511	sulfoquinovosyldiacylglycerol 2	SQD2
AT5G01320	0.00478788	1.81213	Thiamine pyrophosphate dependent pyruvate decarboxylase family protein	PDC4
AT5G01570	0.00881944	-1.36091	0
AT5G01910	0.0219331	-1.17633	0
AT5G02090	0.0426767	1.08421	0	Q9LZM2
AT5G02200	0	2.93701	far-red-elongated hypocotyl1-like	FHL
AT5G03120	0.0278964	-1.17608	0
AT5G03170	0.00491018	1.7249	FASCICLIN-like arabinogalactan-protein 11	FLA11
AT5G03190	0.0498394	1.05678	conserved peptide upstream open reading frame 47	A8MQH8
AT5G03260	0.030574	-1.07401	laccase 11	LAC11
AT5G03350	0.00513514	-1.39747	Legume lectin family protein
AT5G03545	0	3.12545	0	Q9LZD2
AT5G03850	0.0458411	-1.00258	Nucleic acid-binding, OB-fold-like protein
AT5G04340	0.00169643	2.13768	zinc finger of Arabidopsis thaliana 6	ZAT6
AT5G05340	0.0320207	1.28972	Peroxidase superfamily protein	PER52
AT5G05530	0.00767442	1.57819	RING/U-box superfamily protein
AT5G06150	0.0342897	-1.04266	Cyclin family protein	CYC1BAT
AT5G07580	0.039726	1.11695	Integrase-type DNA-binding superfamily protein	DEWAX2
AT5G08020	0.0178661	-1.17383	RPA70-kDa subunit B	RPA70B
AT5G08030	0	3.66393	PLC-like phosphodiesterases superfamily protein	GDPD6
AT5G08610	0.0123936	-1.25269	P-loop containing nucleoside triphosphate hydrolases superfamily protein	PDE340
AT5G09440	0.0376347	1.1401	EXORDIUM like 4	EXL4
AT5G09470	0.00625698	1.77836	dicarboxylate carrier 3	PUMP6
AT5G09480	0.0137984	1.57695	hydroxyproline-rich glycoprotein family protein	Q9FY67
AT5G09530	0.0139768	1.57224	hydroxyproline-rich glycoprotein family protein	PLPK1
AT5G09570	0.00308219	1.99484	Cox19-like CHCH family protein
AT5G11510	0.0181557	-1.19459	myb domain protein 3r-4	MYB3R4
AT5G13140	0.0320528	-1.1349	Pollen Ole e 1 allergen and extensin family protein
AT5G13550	0.00504202	-1.37535	sulfate transporter 4.1	SULTR4;1
AT5G13820	0.00921397	1.61232	telomeric DNA binding protein 1	TBP1
AT5G13840	0.00214286	-1.59551	FIZZY-related 3	CCS52B
AT5G15120	0	3.21347	Protein of unknown function (DUF1637)	PCO1
AT5G15220	0.0451923	-1.11177	Ribosomal protein L27 family protein
AT5G15530	0.0219476	-1.18675	biotin carboxyl carrier protein 2	AUR3
AT5G15580	0.0260208	-1.17427	longifolia1	LNG1
AT5G15780	0.00495238	-1.53131	Pollen Ole e 1 allergen and extensin family protein
AT5G16190	0.0272425	-1.07889	cellulose synthase like A11	CSLA11
AT5G16250	0.0189286	-1.19091	0
AT5G16690	0.0483636	-1.02333	origin recognition complex subunit 3	ORC3
AT5G17160	0.0295031	-1.12962	0
AT5G17220	0	4.49514	glutathione S-transferase phi 12	GSTFC
AT5G17340	0.00308824	2.23099	Putative membrane lipoprotein
AT5G17350	0.0369927	1.15527	0
AT5G17420	0.0155396	1.39923	Cellulose synthase family protein	CESA7
AT5G18080	0.0306325	-1.2882	SAUR-like auxin-responsive protein family	SAUR24
AT5G18630	0.0292683	1.20221	alpha/beta-Hydrolases superfamily protein	F4JY28
AT5G18820	0.00875862	-1.29522	TCP-1/cpn60 chaperonin family protein	CPNA2
AT5G19430	0.0356858	1.18321	RING/U-box superfamily protein	F4K151
AT5G20150	0	3.1139	SPX domain gene 1	SPX1
AT5G20400	0.0136471	1.54112	2-oxoglutarate (2OG) and Fe(II)-dependent oxygenase superfamily protein	Q84K82
AT5G20410	0	2.91092	monogalactosyldiacylglycerol synthase 2	MGDG2
AT5G20630	0.00358974	-1.59774	germin 3	GER3
AT5G20790	0	4.73693	0	F4K5M9
AT5G22580	0.00473684	-1.48208	Stress responsive A/B Barrel Domain
AT5G22630	0.00153846	2.19536	arogenate dehydratase 5	AROD5
AT5G22750	0.0289097	-1.07287	DNA/RNA helicase protein	RAD5
AT5G22860	0.0151825	1.37449	Serine carboxypeptidase S28 family protein	F4KBC9
AT5G23370	0.0149815	1.41585	GRAM domain-containing protein / ABA-responsive protein-related
AT5G23750	0.00306122	1.82594	Remorin family protein	RMR14
AT5G23820	0.00876812	-1.35758	MD-2-related lipid recognition domain-containing protein	ML3
AT5G23860	0.0360794	1.18851	tubulin beta 8	TUB8
AT5G23910	0.0178926	-1.23714	ATP binding microtubule motor family protein
AT5G24205	0.042525	-1.02202	other RNA
AT5G24206	0.024331	-1.11027	other RNA
AT5G24580	0.00822222	-1.36999	Heavy metal transport/detoxification superfamily protein	HIPP09
AT5G24600	0.0202821	1.38326	Protein of unknown function, DUF599
AT5G24655	0.00417722	1.97081	response to low sulfur 4	LSU4
AT5G25090	0.00181818	-1.63325	early nodulin-like protein 13	ENODL13
AT5G25110	0.00965957	1.49785	CBL-interacting protein kinase 25	CIPK25
AT5G25460	0	-1.87463	Protein of unknown function, DUF642	DGR2
AT5G26170	0.0180658	-1.17462	WRKY DNA-binding protein 50	WRKY50
AT5G26670	0.0125568	-1.3122	Pectinacetylesterase family protein	PAE10
AT5G26950	0.017619	-1.33104	AGAMOUS-like 93	AGL93
AT5G27120	0.0182591	-1.19173	NOP56-like pre RNA processing ribonucleoprotein
AT5G28080	0.000571429	-1.73815	Protein kinase superfamily protein	WNK9
AT5G33300	0.0229643	-1.18185	chromosome-associated kinesin-related	F4I442
AT5G36910	0.0437653	-1.03879	thionin 2.2	THI2.2
AT5G36920	0.0285893	-1.05	0	ARACIN2
AT5G36940	0.0259887	1.27012	cationic amino acid transporter 3	CAAT3
AT5G37260	0.0322449	-1.07576	Homeodomain-like superfamily protein	CIR1
AT5G37300	0.0106494	-1.34	O-acyltransferase (WSD1-like) family protein	WSD1
AT5G37690	0.0376429	1.27057	SGNH hydrolase-type esterase superfamily protein
AT5G37770	0.0305789	1.24954	EF hand calcium-binding protein family	CML24
AT5G37940	0.00256757	-1.63122	Zinc-binding dehydrogenase family protein
AT5G37950	0.00367089	-1.51175	UDP-Glycosyltransferase superfamily protein
AT5G37960	0.0341525	-1.03403	GroES-like family protein
AT5G37970	0.00102564	-1.89736	S-adenosyl-L-methionine-dependent methyltransferases superfamily protein
AT5G38000	0.00097561	-1.81558	Zinc-binding dehydrogenase family protein
AT5G38120	0.0259722	-1.03682	AMP-dependent synthetase and ligase family protein	4CLL8
AT5G38140	0.0487982	-1.0525	nuclear factor Y, subunit C12	NF-YC12
AT5G38420	0.032	-1.09436	Ribulose bisphosphate carboxylase (small chain) family protein	RBCS2B
AT5G39090	0.0305319	1.24333	HXXXD-type acyl-transferase family protein	Q9FID1
AT5G39120	0.0305013	1.30576	RmlC-like cupins superfamily protein
AT5G39160	0.0415317	1.12944	RmlC-like cupins superfamily protein
AT5G39190	0.0398866	1.1457	germin-like protein 2	GER2
AT5G39493	0.0225818	-1.06179	Plant self-incompatibility protein S1 family	SPH15
AT5G39720	0.0011828	2.39544	avirulence induced gene 2 like protein	AIGLA
AT5G39860	0.02625	-1.18837	basic helix-loop-helix (bHLH) DNA-binding family protein
AT5G39890	0	2.9131	Protein of unknown function (DUF1637)	PCO2
AT5G40270	0.0352273	1.20325	HD domain-containing metal-dependent phosphohydrolase family protein	Q9FL05
AT5G40630	0.0049	-1.4805	Ubiquitin-like superfamily protein
AT5G40960	0.00724638	1.59582	Protein of unknown function (DUF 3339)	Q9FLN3
AT5G41080	0	2.75874	PLC-like phosphodiesterases superfamily protein	F4JWX3
AT5G41315	0.00518519	-1.42776	basic helix-loop-helix (bHLH) DNA-binding superfamily protein	GL3
AT5G41830	0.0124157	-1.2465	RNI-like superfamily protein
AT5G41900	0.00463918	-1.48199	alpha/beta-Hydrolases superfamily protein
AT5G42210	0.0488415	1.05445	Major facilitator superfamily protein
AT5G42610	0.00897778	1.52005	Protein of unknown function (DUF607)	MCU4
AT5G42710	0.0122727	1.46067	0	F4K323
AT5G43150	0.00251969	1.99947	0	Q9FMG8
AT5G44005	0.0362716	1.15648	0	Q84WM1
AT5G44390	0.0317751	-1.08456	FAD-binding Berberine family protein	BBE25
AT5G44550	0.0203145	1.45148	Uncharacterised protein family (UPF0497)	CSPLW
AT5G44635	0.0171366	-1.29136	minichromosome maintenance (MCM2/3/5) family protein	MCM6
AT5G44680	0.00504274	-1.45751	DNA glycosylase superfamily protein
AT5G45000	0.0333238	-1.0843	Disease resistance protein (TIR-NBS-LRR class) family
AT5G45095	0.00173913	2.14365	0	Q8GZ89
AT5G45140	0.0389239	-1.03449	nuclear RNA polymerase C2	NRPC2
AT5G45890	0.0214286	1.29792	senescence-associated gene 12	SAG12
AT5G45950	0.0483827	-1.01034	GDSL-like Lipase/Acylhydrolase superfamily protein
AT5G47220	0.00463415	1.7167	ethylene responsive element binding factor 2	EF101
AT5G47330	0.0348861	1.15537	alpha/beta-Hydrolases superfamily protein
AT5G47500	0.0119412	-1.30164	Pectin lyase-like superfamily protein	PME5
AT5G47530	0.000273973	2.57126	Auxin-responsive family protein	B561J
AT5G47635	0.012996	1.49386	Pollen Ole e 1 allergen and extensin family protein
AT5G48310	0.00508929	-1.40047	0
AT5G48470	0.00864286	-1.31924	0	PRDA1
AT5G48600	0.011125	-1.29119	structural maintenance of chromosome 3	SMC3
AT5G48850	0.015098	-1.17055	Tetratricopeptide repeat (TPR)-like superfamily protein	ATSDI1
AT5G48900	0.00453488	-1.56639	Pectin lyase-like superfamily protein
AT5G49600	0	3.85995	Protein of unknown function, DUF538	Q9FGY5
AT5G49800	0.0167727	-1.19862	Polyketide cyclase/dehydrase and lipid transport superfamily protein
AT5G50562	0.0414537	1.09764	0	B3H5R2
AT5G50565	0.0340665	1.1489	0	Q6DBB7
AT5G51050	0.0460082	1.10829	Mitochondrial substrate carrier family protein	MAPC2
AT5G51100	0.0452771	-1.05421	Fe superoxide dismutase 2	FSD2
AT5G51190	0.00376623	1.78692	Integrase-type DNA-binding superfamily protein	ERF105
AT5G51560	0.0182258	-1.21439	Leucine-rich repeat protein kinase family protein
AT5G51890	0.0215589	-1.17139	Peroxidase superfamily protein	Prx66
AT5G51950	0.0438537	-1.10422	Glucose-methanol-choline (GMC) oxidoreductase family protein
AT5G52310	0.00837104	1.76557	low-temperature-responsive protein 78 (LTI78) / desiccation-responsive protein 29A (RD29A)	COR78
AT5G52950	0.0432426	-1.09519	0
AT5G53830	0.0269101	1.27456	VQ motif-containing protein	MVQ3
AT5G53870	0.0390023	1.11971	early nodulin-like protein 1	Q9FN39
AT5G54240	0.00983051	1.53032	Protein of unknown function (DUF1223)
AT5G54380	0.01515	-1.26387	protein kinase family protein	THE1
AT5G54400	0.0178571	-1.18565	S-adenosyl-L-methionine-dependent methyltransferases superfamily protein
AT5G54690	0.0176871	1.35385	galacturonosyltransferase 12	GAUT12
AT5G54970	0.00246575	-1.56942	0
AT5G55180	0.0174672	-1.21111	O-Glycosyl hydrolases family 17 protein
AT5G55730	0.0181526	-1.19461	FASCICLIN-like arabinogalactan 1	FLA1
AT5G55970	0.0135798	1.41891	RING/U-box superfamily protein	Q8LES9
AT5G56580	0.0124599	-1.2858	MAP kinase kinase 6	ANQ1
AT5G56630	0.0485918	1.14494	phosphofructokinase 7	PFK7
AT5G57220	0.0175427	1.44161	cytochrome P450, family 81, subfamily F, polypeptide 2	CYP81F2
AT5G57780	0.0338636	-1.06569	0	P1R1
AT5G58960	0.0381132	-1.07821	Plant protein of unknown function (DUF641)	GIL1
AT5G59490	0.041599	-0.99115	Haloacid dehalogenase-like hydrolase (HAD) superfamily protein
AT5G59870	0.0342382	-1.12695	histone H2A 6	HTA6
AT5G60150	0.035929	-1.05235	0
AT5G60270	0.0141667	1.43897	Concanavalin A-like lectin protein kinase family protein	LRK17
AT5G60720	0.0449896	1.07463	Protein of unknown function, DUF547
AT5G61000	0.0403866	-1.08505	Replication factor-A protein 1-related	RPA70D
AT5G61440	0.0150246	-1.2264	atypical CYS HIS rich thioredoxin 5	ACHT5
AT5G61590	0.0375059	1.11947	Integrase-type DNA-binding superfamily protein	DEWAX
AT5G61940	0.0329885	-1.08111	Ubiquitin carboxyl-terminal hydrolase-related protein
AT5G62020	0.0364706	1.13431	heat shock transcription factor B2A	HFB2A
AT5G62180	0.0188667	1.36805	carboxyesterase 20	CXE20
AT5G62410	0.00328947	-1.56803	structural maintenance of chromosomes 2	SMC2
AT5G62550	0.0296933	-1.13255	0
AT5G62990	0.0180816	-1.1924	Ubiquitin carboxyl-terminal hydrolase family protein
AT5G63130	0	3.16975	Octicosapeptide/Phox/Bem1p family protein	Q9FML0
AT5G63180	0.00213115	-1.6424	Pectin lyase-like superfamily protein
AT5G64230	0.0374882	1.21081	0	F4KDK4
AT5G64410	0.0263087	-1.15814	oligopeptide transporter 4	OPT4
AT5G64810	0.0287025	-1.0919	WRKY DNA-binding protein 51	WRKY51
AT5G64910	0.0046875	-1.53912	0
AT5G65280	0.0133333	1.4644	GCR2-like 1	GCL1
AT5G66170	0.0392627	1.12362	sulfurtransferase 18	A8MS23
AT5G66500	0.0322965	-1.04229	Tetratricopeptide repeat (TPR)-like superfamily protein
AT5G66670	0.0449478	1.10728	Protein of unknown function (DUF677)	U496G
AT5G66920	0.0486406	-1.04946	SKU5 similar 17	sks17
AT5G66960	0.0225993	-1.15555	Prolyl oligopeptidase family protein
AT5G67100	0.0382353	-1.09513	DNA-directed DNA polymerases	ICU2
AT5G67270	0.0151244	-1.2613	end binding protein 1C	EB1C
ATCG00700	0.00469136	1.78124	photosystem II reaction center protein N	PSBN

## Sheet: gene ID
AT4G33790	0	-2.69638	Jojoba acyl CoA reductase-related male sterility protein	ECERIFERUM 4 (CER4); FUNCTIONS IN: oxidoreductase activity, acting on the CH-CH group of donors, fatty-acyl-CoA reductase (alcohol-forming) activity; INVOLVED IN: microsporogenesis, wax biosynthetic process; LOCATED IN: endoplasmic reticulum; EXPRESSED IN: 21 plant structures; EXPRESSED DURING: 13 growth stages; CONTAINS InterPro DOMAIN/s: Male sterility (InterPro:IPR004262), NAD(P)-binding domai…	CER4	FAR3	G7
AT5G22490	0	-2.5667	O-acyltransferase (WSD1-like) family protein	O-acyltransferase (WSD1-like) family protein; CONTAINS InterPro DOMAIN/s: O-acyltransferase, WSD1, C-terminal (InterPro:IPR009721), O-acyltransferase, WSD1, N-terminal (InterPro:IPR004255); BEST Arabidopsis thaliana protein match is: O-acyltransferase (WSD1-like) family protein (TAIR:AT5G16350.1); Has 1311 Blast hits to 1297 proteins in 176 species: Archae - 4; Bacteria - 1046; Metazoa - 16; Fung…
AT5G22570	0	-2.42786	WRKY DNA-binding protein 38	WRKY DNA-binding protein 38 (WRKY38); CONTAINS InterPro DOMAIN/s: DNA-binding WRKY (InterPro:IPR003657); BEST Arabidopsis thaliana protein match is: WRKY DNA-binding protein 62 (TAIR:AT5G01900.1); Has 3118 Blast hits to 2692 proteins in 112 species: Archae - 0; Bacteria - 0; Metazoa - 0; Fungi - 0; Plants - 3102; Viruses - 0; Other Eukaryotes - 16 (source: NCBI BLink).	WRKY38
AT5G07700	0	-2.44534	myb domain protein 76	myb domain protein 76 (MYB76); CONTAINS InterPro DOMAIN/s: SANT, DNA-binding (InterPro:IPR001005), Homeodomain-like (InterPro:IPR009057), Myb, DNA-binding (InterPro:IPR014778), HTH transcriptional regulator, Myb-type, DNA-binding (InterPro:IPR017930), Homeodomain-related (InterPro:IPR012287), Myb transcription factor (InterPro:IPR015495); BEST Arabidopsis thaliana protein match is: myb domain pro…	MYB76
AT5G26220	0	-2.44914	ChaC-like family protein	ChaC-like family protein; CONTAINS InterPro DOMAIN/s: ChaC-like protein (InterPro:IPR006840); BEST Arabidopsis thaliana protein match is: ChaC-like family protein (TAIR:AT4G31290.1); Has 1807 Blast hits to 1807 proteins in 277 species: Archae - 0; Bacteria - 0; Metazoa - 736; Fungi - 347; Plants - 385; Viruses - 0; Other Eukaryotes - 339 (source: NCBI BLink).	GGCT2;1
AT5G45960	0	-2.49039	GDSL-like Lipase/Acylhydrolase superfamily protein	GDSL-like Lipase/Acylhydrolase superfamily protein; FUNCTIONS IN: lipase activity, hydrolase activity, acting on ester bonds, carboxylesterase activity; INVOLVED IN: lipid metabolic process; LOCATED IN: endomembrane system; EXPRESSED IN: 11 plant structures; EXPRESSED DURING: 6 growth stages; CONTAINS InterPro DOMAIN/s: Lipase, GDSL (InterPro:IPR001087); BEST Arabidopsis thaliana protein match is…
AT5G13330	0	-2.29719	related to AP2 6l	related to AP2 6l (Rap2.6L); FUNCTIONS IN: DNA binding, sequence-specific DNA binding transcription factor activity; INVOLVED IN: regulation of transcription, DNA-dependent; LOCATED IN: nucleus; EXPRESSED IN: 11 plant structures; EXPRESSED DURING: LP.04 four leaves visible, 4 anthesis, C globular stage, petal differentiation and expansion stage, E expanded cotyledon stage; CONTAINS InterPro DOMAI…	Rap2.6L
AT3G60160	0	-2.21728	multidrug resistance-associated protein 9	multidrug resistance-associated protein 9 (MRP9); FUNCTIONS IN: ATPase activity, coupled to transmembrane movement of substances; INVOLVED IN: response to nematode; LOCATED IN: integral to membrane; EXPRESSED IN: root; CONTAINS InterPro DOMAIN/s: ATPase, AAA+ type, core (InterPro:IPR003593), ABC transporter-like (InterPro:IPR003439), ABC transporter, transmembrane domain, type 1 (InterPro:IPR0115…	ABCC9	ATMRP9
AT5G44568	0	-2.12955	0	unknown protein; FUNCTIONS IN: molecular_function unknown; INVOLVED IN: biological_process unknown; LOCATED IN: endomembrane system; Has 19 Blast hits to 19 proteins in 2 species: Archae - 0; Bacteria - 0; Metazoa - 0; Fungi - 0; Plants - 19; Viruses - 0; Other Eukaryotes - 0 (source: NCBI BLink).
AT4G38825	0	-2.02537	SAUR-like auxin-responsive protein family	SAUR-like auxin-responsive protein family ; FUNCTIONS IN: molecular_function unknown; INVOLVED IN: biological_process unknown; LOCATED IN: cellular_component unknown; CONTAINS InterPro DOMAIN/s: Auxin responsive SAUR protein (InterPro:IPR003676); BEST Arabidopsis thaliana protein match is: SAUR-like auxin-responsive protein family (TAIR:AT5G18030.1); Has 30201 Blast hits to 17322 proteins in 780 …	SAUR13
AT4G13410	0	-1.95079	Nucleotide-diphospho-sugar transferases superfamily protein	ATCSLA15; FUNCTIONS IN: cellulose synthase activity, transferase activity, transferring glycosyl groups; INVOLVED IN: biological_process unknown; LOCATED IN: endomembrane system; EXPRESSED IN: 14 plant structures; EXPRESSED DURING: 9 growth stages; CONTAINS InterPro DOMAIN/s: Glycosyl transferase, family 2 (InterPro:IPR001173); BEST Arabidopsis thaliana protein match is: cellulose synthase-like A…	ATCSLA15
AT3G44765	0.0320354	-1.19172	other RNA	0
AT1G49952	0.0229032	-1.13368	other RNA	0
AT3G17998	0.0275244	-1.07892	conserved peptide upstream open reading frame 30	conserved peptide upstream open reading frame 30 (CPuORF30); Has 30201 Blast hits to 17322 proteins in 780 species: Archae - 12; Bacteria - 1396; Metazoa - 17338; Fungi - 3422; Plants - 5037; Viruses - 0; Other Eukaryotes - 2996 (source: NCBI BLink).
AT2G05765	0.049375	1.1276	snoRNA	snoRNA
AT1G03935	0.0455694	1.15999	snoRNA	snoRNA
AT4G00975	0.030557	1.21622	other RNA	0
AT4G39363	0.0391686	1.28479	snoRNA	snoRNA
AT5G10945	0.0227273	1.29092	MIR156D; miRNA	0	MIR156D
AT2G36792	0.0198065	1.30738	other RNA	0
AT1G66783	0.0198058	1.32526	MIR157A; miRNA	0	MIR157A
AT1G08115	0.0305376	1.34733	snRNA	gi|22293581|emb|AJ505685.1|ATH505685 Arabidopsis putative U1a snRNA (U1asnRNA gene), 5' end incomplete, At5g05684	U1-5
AT2G35859	0.0179322	1.36418	0	0
AT1G03506	0.0228144	1.42039	snoRNA	snoRNA
AT5G60022	0.0147761	1.438	other RNA	0
AT1G12015	0.0183108	1.54727	snoRNA	snoRNA
AT2G14878	0.00629834	1.7158	0	0
AT4G02555	0.00423077	1.93623	snoRNA	snoRNA
AT4G31248	0.00161905	2.21047	other RNA	0
AT3G12502	0.000361446	2.44467	other RNA	0
AT3G57157	0.00038961	2.69192	other RNA	0	sORF5
AT5G53048	0	2.98354	other RNA	0
AT3G25233	0	3.31214	0	unknown protein; Has 30201 Blast hits to 17322 proteins in 780 species: Archae - 12; Bacteria - 1396; Metazoa - 17338; Fungi - 3422; Plants - 5037; Viruses - 0; Other Eukaryotes - 2996 (source: NCBI BLink).
AT3G09285	0	3.68247	0	0	miR2111A
AT3G59884	0	3.77181	MIR827a; miRNA	0	MIR827A
AT5G44562	0	3.75384	other RNA	0
AT5G62162	0	4.20194	MIR399C; miRNA	0	MIR399C
AT2G34202	0	4.48858	MIR399D; miRNA	0	MIR399D
AT3G09922	0	6.47715	induced by phosphate starvation1	INDUCED BY PHOSPHATE STARVATION1 (IPS1); Has 0 Blast hits to 0 proteins in 0 species (source: NCBI BLink).	IPS1
